# Supplementary material for: Visitors’ support of ocean protection in a low-use marine protected area: Gray’s reef national marine sanctuary
Source: PLoS One. 2025 Nov 7;20(11):e0336140. doi: 10.1371/journal.pone.0336140 (PMC12594416; doi:10.1371/journal.pone.0336140)
Supplement: S1 File — (CSV) [file pone.0336140.s001.csv]

Progress	Duration (in seconds)	Finished	Distribution Channel	User Language	0. Visited or Used GRNMS since start 2019	1.1 Concerned about health of ocean & coastal areas around Georgia outside GRNMS - Ocean acidification	1.2 - Climate change	1.3 Sea level rise	1.4 Over fishing (catching more than can be replaced)	1.5 Coral health or other live bottom habitat	1.6 Marine animal's health	1.7 Shipping (marine transportation)	1.8 Dredging/Offshore dredge disposal	1.9 Beach renourishment	1.10 Energy production (oil & gas)	1.11 Alternative Energy production (wind, tidal, wave)	1.12 Mining of minerals (including sand)	1.13 Habitat loss from coastal development	1.14 Pollution (contaminants such as mercury, PCBs, sewage, pesticides)	1.15 Human produced noise (from human activities)	2.1 Concern about the health of ocean areas inside the GRNMS - Ocean acidification	2.2 Climate change	2.3 Sea level rise	2.4 Over fishing (catching more than can be replaced)	2.5 Coral health or other live bottom habitat	2.6 Marine animal's health	2.7 Shipping (marine transportation)	2.8 Dredging/Offshore dredge disposal	2.9 Beach renourishment	2.10 Energy production (oil & gas)	2.11 Alternative Energy production (wind, tidal, wave)	2.12 Mining of minerals (including sand)	2.13 Habitat loss from coastal development	2.14 Pollution (contaminants such as mercury, PCBs, sewage, pesticides)	2.15 Human produced noise (from human activities)	3. Support of protection of ocean & coastal resources in and around Georgia outside GRNMS	4. Support of protection of ocean & coastal resources in and around Georgia inside GRNMS	5. Support of use of marine zoning in ocean & coastal areas off the coast of Georgia	6. Sources of Information Used	6.1. Others	7. Do you trust each source of information? - GRNMS Advisory Council	7.1 Gray’s Reef National Marine Sanctuary Staff	7.2 Gray’s Reef National Marine Sanctuary Website	7.3 Gray’s Reef National Marine Sanctuary Foundation	7.4 NOAA’s National Marine Fisheries Service	7.5 Atlantic States Marine Fisheries Commission	7.6 South Atlantic Fishery Management Council	7.7 Georgia Department of Natural Resources	7.8 Georgia Sea Grant
100	873	TRUE	email	EN	No	5- Extremely Concerned	3- Neutral	4- Somewhat Concerned	5- Extremely Concerned	5- Extremely Concerned	5- Extremely Concerned	5- Extremely Concerned	5- Extremely Concerned	5- Extremely Concerned	4- Somewhat Concerned	4- Somewhat Concerned	5- Extremely Concerned	5- Extremely Concerned	5- Extremely Concerned	5- Extremely Concerned	5- Extremely Concerned	4- Somewhat Concerned	5- Extremely Concerned	5- Extremely Concerned	5- Extremely Concerned	5- Extremely Concerned	4- Somewhat Concerned	4- Somewhat Concerned	5- Extremely Concerned	4- Somewhat Concerned	4- Somewhat Concerned	5- Extremely Concerned	5- Extremely Concerned	5- Extremely Concerned	5- Extremely Concerned	5- Strongly Support	5- Strongly Support	Yes	Georgia Department of Natural Resources,Fishing Magazines/Newsletters,Television,Internet,Word of Mouth
100	793	TRUE	email	EN	No	5- Extremely Concerned	4- Somewhat Concerned	4- Somewhat Concerned	5- Extremely Concerned	5- Extremely Concerned	5- Extremely Concerned	5- Extremely Concerned	5- Extremely Concerned	5- Extremely Concerned	5- Extremely Concerned	4- Somewhat Concerned	5- Extremely Concerned	5- Extremely Concerned	5- Extremely Concerned	4- Somewhat Concerned	5- Extremely Concerned	4- Somewhat Concerned	5- Extremely Concerned	4- Somewhat Concerned	5- Extremely Concerned	5- Extremely Concerned	5- Extremely Concerned	5- Extremely Concerned	5- Extremely Concerned	4- Somewhat Concerned	4- Somewhat Concerned	5- Extremely Concerned	5- Extremely Concerned	5- Extremely Concerned	4- Somewhat Concerned	4- Somewhat Support	5- Strongly Support	Yes	International Game and Fish Association (IGFA),Fishing Magazines/Newsletters,Internet,Word of Mouth		4- Trust MuchVery	3- Neutral	4- Trust MuchVery	4- Trust MuchVery	4- Trust MuchVery	4- Trust MuchVery	4- Trust MuchVery	5- Completely Trust	4- Trust MuchVery
100	377	TRUE	email	EN	No	5- Extremely Concerned	4- Somewhat Concerned	3- Neutral	4- Somewhat Concerned	5- Extremely Concerned	5- Extremely Concerned	4- Somewhat Concerned	2- Not Very Concerned	3- Neutral	3- Neutral	4- Somewhat Concerned	3- Neutral	5- Extremely Concerned	5- Extremely Concerned	4- Somewhat Concerned	4- Somewhat Concerned	4- Somewhat Concerned	3- Neutral	4- Somewhat Concerned	5- Extremely Concerned	5- Extremely Concerned	3- Neutral	3- Neutral	3- Neutral	4- Somewhat Concerned	4- Somewhat Concerned	3- Neutral	5- Extremely Concerned	5- Extremely Concerned	3- Neutral	5- Strongly Support	5- Strongly Support	Yes	Gray’s Reef National Marine Sanctuary Web site,International Game and Fish Association (IGFA),Fishing Magazines/Newsletters,SCUBA diving magazines/Newsletters,Internet
100	258	TRUE	email	EN	Yes	3- Neutral	3- Neutral	3- Neutral	2- Not Very Concerned	3- Neutral	4- Somewhat Concerned	3- Neutral	3- Neutral	3- Neutral	3- Neutral	3- Neutral	3- Neutral	2- Not Very Concerned	3- Neutral	3- Neutral	3- Neutral	3- Neutral	3- Neutral	3- Neutral	3- Neutral	3- Neutral	3- Neutral	2- Not Very Concerned	1- No Concern at All	5- Extremely Concerned	4- Somewhat Concerned	3- Neutral	2- Not Very Concerned	3- Neutral	3- Neutral	3- Neutral	3- Neutral	No			3- Neutral	3- Neutral	3- Neutral	3- Neutral	5- Completely Trust	5- Completely Trust	3- Neutral	5- Completely Trust	1- No Trust at All
100	773	TRUE	email	EN	No	5- Extremely Concerned	5- Extremely Concerned	5- Extremely Concerned	5- Extremely Concerned	5- Extremely Concerned	5- Extremely Concerned	3- Neutral	3- Neutral	3- Neutral	5- Extremely Concerned	3- Neutral	5- Extremely Concerned	5- Extremely Concerned	5- Extremely Concerned	5- Extremely Concerned	5- Extremely Concerned	5- Extremely Concerned	5- Extremely Concerned	5- Extremely Concerned	5- Extremely Concerned	5- Extremely Concerned	5- Extremely Concerned	5- Extremely Concerned	3- Neutral	5- Extremely Concerned	5- Extremely Concerned	5- Extremely Concerned	5- Extremely Concerned	5- Extremely Concerned	5- Extremely Concerned	5- Strongly Support	5- Strongly Support	Yes	Gray’s Reef National Marine Sanctuary Web site,NOAA’s National Marine Fisheries Service,Georgia Department of Natural Resources,Coastal Conservation Association (CCA) of Georgia,Fishing Magazines/Newsletters,Newspapers,Radio,Television,Internet,Word of Mouth		5- Completely Trust	5- Completely Trust	5- Completely Trust	5- Completely Trust	5- Completely Trust	5- Completely Trust	5- Completely Trust	5- Completely Trust	5- Completely Trust
100	1165	TRUE	email	EN	No	4- Somewhat Concerned	3- Neutral	3- Neutral	5- Extremely Concerned	4- Somewhat Concerned	4- Somewhat Concerned	4- Somewhat Concerned	4- Somewhat Concerned	3- Neutral	2- Not Very Concerned	2- Not Very Concerned	4- Somewhat Concerned	5- Extremely Concerned	4- Somewhat Concerned	4- Somewhat Concerned	4- Somewhat Concerned	2- Not Very Concerned	2- Not Very Concerned	4- Somewhat Concerned	4- Somewhat Concerned	5- Extremely Concerned	4- Somewhat Concerned	4- Somewhat Concerned	4- Somewhat Concerned	3- Neutral	3- Neutral	4- Somewhat Concerned	5- Extremely Concerned	5- Extremely Concerned	3- Neutral	3- Neutral	3- Neutral	Yes	Gray’s Reef National Marine Sanctuary Advisory Council,Gray’s Reef National Marine Sanctuary Staff,Gray’s Reef National Marine Sanctuary Web site,NOAA’s National Marine Fisheries Service,Atlantic States Marine Fisheries Commission,South Atlantic Fishery Management Council,Georgia Department of Natural Resources,Coastal Conservation Association (CCA) of Georgia,American Sportfishing Association (A…		3- Neutral	3- Neutral	3- Neutral	3- Neutral	4- Trust MuchVery	3- Neutral	3- Neutral	3- Neutral	3- Neutral
100	1413	TRUE	email	EN	Yes	3- Neutral	3- Neutral	1- No Concern at All	1- No Concern at All	1- No Concern at All	1- No Concern at All	3- Neutral	2- Not Very Concerned	1- No Concern at All	3- Neutral	3- Neutral	3- Neutral	2- Not Very Concerned	3- Neutral	1- No Concern at All	1- No Concern at All	1- No Concern at All	1- No Concern at All	1- No Concern at All	1- No Concern at All	1- No Concern at All	3- Neutral	3- Neutral	1- No Concern at All	3- Neutral	3- Neutral	3- Neutral	3- Neutral	3- Neutral	1- No Concern at All	5- Strongly Support	5- Strongly Support	Yes	South Atlantic Fishery Management Council,Georgia Department of Natural Resources,Recreational Fishing Alliance (RFA),International Game and Fish Association (IGFA),Internet,Gray’s Reef National Marine Sanctuary Facebook Page,Word of Mouth		3- Neutral	3- Neutral	3- Neutral	3- Neutral	1- No Trust at All	2- Very Little Trust	1- No Trust at All	4- Trust Very Much	3- Neutral
100	1211	TRUE	email	EN	Yes	5- Extremely Concerned	3- Neutral	2- Not Very Concerned	4- Somewhat Concerned	5- Extremely Concerned	4- Somewhat Concerned	3- Neutral	4- Somewhat Concerned	4- Somewhat Concerned	4- Somewhat Concerned	5- Extremely Concerned	4- Somewhat Concerned	5- Extremely Concerned	5- Extremely Concerned	4- Somewhat Concerned	4- Somewhat Concerned	3- Neutral	2- Not Very Concerned	4- Somewhat Concerned	5- Extremely Concerned	4- Somewhat Concerned	3- Neutral	4- Somewhat Concerned	4- Somewhat Concerned	4- Somewhat Concerned	5- Extremely Concerned	4- Somewhat Concerned	5- Extremely Concerned	5- Extremely Concerned	4- Somewhat Concerned	4- Somewhat Support	4- Somewhat Support	Yes	NOAA’s National Marine Fisheries Service,Georgia Department of Natural Resources,Fishing Magazines/Newsletters,Internet,Other Social Media (You Tube, Flickr, Instagram, etc.)		3- Neutral	3- Neutral	3- Neutral	3- Neutral	4- Trust Very Much	3- Neutral	3- Neutral	4- Trust Very Much	3- Neutral
100	874	TRUE	email	EN	No	5- Extremely Concerned	5- Extremely Concerned	4- Somewhat Concerned	5- Extremely Concerned	5- Extremely Concerned	5- Extremely Concerned	4- Somewhat Concerned	5- Extremely Concerned	5- Extremely Concerned	4- Somewhat Concerned	5- Extremely Concerned	4- Somewhat Concerned	5- Extremely Concerned	5- Extremely Concerned	5- Extremely Concerned	5- Extremely Concerned	5- Extremely Concerned	4- Somewhat Concerned	5- Extremely Concerned	5- Extremely Concerned	5- Extremely Concerned	4- Somewhat Concerned	5- Extremely Concerned	4- Somewhat Concerned	4- Somewhat Concerned	4- Somewhat Concerned	4- Somewhat Concerned	5- Extremely Concerned	5- Extremely Concerned	5- Extremely Concerned	5- Strongly Support	5- Strongly Support	Yes	NOAA’s National Marine Fisheries Service,Georgia Department of Natural Resources,Fishing Magazines/Newsletters,Newspapers,Radio,Television,Internet		3- Neutral	3- Neutral	3- Neutral	3- Neutral	4- Trust MuchVery	3- Neutral	3- Neutral	4- Trust MuchVery	3- Neutral
100	440	TRUE	email	EN	No	3- Neutral	4- Somewhat Concerned	4- Somewhat Concerned	5- Extremely Concerned	4- Somewhat Concerned	4- Somewhat Concerned	2- Not Very Concerned	4- Somewhat Concerned	4- Somewhat Concerned	5- Extremely Concerned	4- Somewhat Concerned	3- Neutral	4- Somewhat Concerned	5- Extremely Concerned	2- Not Very Concerned	3- Neutral	2- Not Very Concerned	4- Somewhat Concerned	5- Extremely Concerned	4- Somewhat Concerned	4- Somewhat Concerned	2- Not Very Concerned	4- Somewhat Concerned	4- Somewhat Concerned	4- Somewhat Concerned	4- Somewhat Concerned	3- Neutral	4- Somewhat Concerned	5- Extremely Concerned	2- Not Very Concerned	4- Somewhat Support	4- Somewhat Support	No	Georgia Department of Natural Resources,SCUBA diving magazines/Newsletters,Internet						4- Trust MuchVery			5- Completely Trust
100	654	TRUE	email	EN	No	4- Somewhat Concerned	5- Extremely Concerned	5- Extremely Concerned	4- Somewhat Concerned	5- Extremely Concerned	4- Somewhat Concerned	4- Somewhat Concerned	4- Somewhat Concerned	4- Somewhat Concerned	4- Somewhat Concerned	4- Somewhat Concerned	4- Somewhat Concerned	4- Somewhat Concerned	5- Extremely Concerned	4- Somewhat Concerned	4- Somewhat Concerned	5- Extremely Concerned	5- Extremely Concerned	3- Neutral	3- Neutral	3- Neutral	3- Neutral	3- Neutral	3- Neutral	3- Neutral	3- Neutral	3- Neutral	3- Neutral	3- Neutral	3- Neutral	4- Somewhat Support	5- Strongly Support	Yes	Gray’s Reef National Marine Sanctuary Web site,Georgia Department of Natural Resources,Newspapers,Television,Internet,Gray’s Reef National Marine Sanctuary Facebook Page		5- Completely Trust	5- Completely Trust	5- Completely Trust	5- Completely Trust	5- Completely Trust			4- Trust MuchVery
100	2113	TRUE	email	EN	No	4- Somewhat Concerned	4- Somewhat Concerned	4- Somewhat Concerned	4- Somewhat Concerned	4- Somewhat Concerned	4- Somewhat Concerned	5- Extremely Concerned	5- Extremely Concerned	5- Extremely Concerned	5- Extremely Concerned	5- Extremely Concerned	5- Extremely Concerned	5- Extremely Concerned	5- Extremely Concerned	3- Neutral	4- Somewhat Concerned	4- Somewhat Concerned	4- Somewhat Concerned	4- Somewhat Concerned	4- Somewhat Concerned	4- Somewhat Concerned	5- Extremely Concerned	5- Extremely Concerned	5- Extremely Concerned	5- Extremely Concerned	5- Extremely Concerned	5- Extremely Concerned	5- Extremely Concerned	5- Extremely Concerned	3- Neutral	5- Strongly Support	5- Strongly Support	Yes	Georgia Department of Natural Resources,Coastal Conservation Association (CCA) of Georgia,Newspapers,Radio,Television,Internet,Word of Mouth,Others (please specify, include people like a marina manager, other anglers or divers, local community leader, family member, friend, etc.)	One Hundred Miles								3- Neutral
100	777	TRUE	email	EN	No	2- Not Very Concerned	1- No Concern at All	1- No Concern at All	2- Not Very Concerned	2- Not Very Concerned	3- Neutral	2- Not Very Concerned	3- Neutral	3- Neutral	1- No Concern at All	1- No Concern at All	1- No Concern at All	2- Not Very Concerned	2- Not Very Concerned	1- No Concern at All	1- No Concern at All	1- No Concern at All	1- No Concern at All	2- Not Very Concerned	2- Not Very Concerned	3- Neutral	2- Not Very Concerned	3- Neutral	2- Not Very Concerned	1- No Concern at All	1- No Concern at All	1- No Concern at All	2- Not Very Concerned	2- Not Very Concerned	1- No Concern at All	4- Somewhat Support	4- Somewhat Support	Yes	Gray’s Reef National Marine Sanctuary Web site,Georgia Department of Natural Resources,Coastal Conservation Association (CCA) of Georgia,Internet				4- Trust MuchVery		4- Trust MuchVery			4- Trust MuchVery
100	596	TRUE	email	EN	No	4- Somewhat Concerned	5- Extremely Concerned	5- Extremely Concerned	5- Extremely Concerned	5- Extremely Concerned	5- Extremely Concerned	5- Extremely Concerned	5- Extremely Concerned	5- Extremely Concerned	5- Extremely Concerned	5- Extremely Concerned	5- Extremely Concerned	5- Extremely Concerned	5- Extremely Concerned	3- Neutral	5- Extremely Concerned	5- Extremely Concerned	5- Extremely Concerned	5- Extremely Concerned	5- Extremely Concerned	5- Extremely Concerned	5- Extremely Concerned	5- Extremely Concerned	5- Extremely Concerned	5- Extremely Concerned	5- Extremely Concerned	5- Extremely Concerned	5- Extremely Concerned	5- Extremely Concerned	3- Neutral	5- Strongly Support	5- Strongly Support	Yes	Georgia Department of Natural Resources,Fishing Magazines/Newsletters,Newspapers,Radio,Television,Internet,Other Social Media (You Tube, Flickr, Instagram, etc.),Word of Mouth									5- Completely Trust
100	649	TRUE	email	EN	No	4- Somewhat Concerned	3- Neutral	3- Neutral	4- Somewhat Concerned	5- Extremely Concerned	4- Somewhat Concerned	4- Somewhat Concerned	5- Extremely Concerned	4- Somewhat Concerned	4- Somewhat Concerned	3- Neutral	4- Somewhat Concerned	5- Extremely Concerned	5- Extremely Concerned	3- Neutral	3- Neutral	3- Neutral	3- Neutral	4- Somewhat Concerned	5- Extremely Concerned	4- Somewhat Concerned	4- Somewhat Concerned	4- Somewhat Concerned	4- Somewhat Concerned	4- Somewhat Concerned	3- Neutral	4- Somewhat Concerned	4- Somewhat Concerned	5- Extremely Concerned	3- Neutral	5- Strongly Support	5- Strongly Support	Yes	Georgia Department of Natural Resources,Fishing Magazines/Newsletters,Internet,Other Social Media (You Tube, Flickr, Instagram, etc.)		4- Trust MuchVery	4- Trust MuchVery	4- Trust MuchVery	4- Trust MuchVery	3- Neutral	3- Neutral	3- Neutral	4- Trust MuchVery	3- Neutral
100	1139	TRUE	email	EN	No	5- Extremely Concerned	3- Neutral	3- Neutral	5- Extremely Concerned	5- Extremely Concerned	5- Extremely Concerned	4- Somewhat Concerned	4- Somewhat Concerned	4- Somewhat Concerned	4- Somewhat Concerned	4- Somewhat Concerned	4- Somewhat Concerned	5- Extremely Concerned	5- Extremely Concerned	5- Extremely Concerned	4- Somewhat Concerned	3- Neutral	3- Neutral	5- Extremely Concerned	5- Extremely Concerned	5- Extremely Concerned	5- Extremely Concerned	3- Neutral	3- Neutral	5- Extremely Concerned	5- Extremely Concerned	3- Neutral	5- Extremely Concerned	5- Extremely Concerned	5- Extremely Concerned	5- Strongly Support	5- Strongly Support	Yes	Gray’s Reef National Marine Sanctuary Web site,Coastal Conservation Association (CCA) of Georgia,International Game and Fish Association (IGFA),Gray’s Reef National Marine Sanctuary Facebook Page		4- Trust MuchVery	4- Trust MuchVery	4- Trust MuchVery	4- Trust MuchVery	4- Trust MuchVery	4- Trust MuchVery	4- Trust MuchVery	4- Trust MuchVery	4- Trust MuchVery
100	598	TRUE	email	EN	No	5- Extremely Concerned	5- Extremely Concerned	5- Extremely Concerned	5- Extremely Concerned	5- Extremely Concerned	5- Extremely Concerned	4- Somewhat Concerned	5- Extremely Concerned	4- Somewhat Concerned	5- Extremely Concerned	2- Not Very Concerned	5- Extremely Concerned	5- Extremely Concerned	5- Extremely Concerned	5- Extremely Concerned	4- Somewhat Concerned	4- Somewhat Concerned	3- Neutral	4- Somewhat Concerned	5- Extremely Concerned	5- Extremely Concerned	5- Extremely Concerned	5- Extremely Concerned	4- Somewhat Concerned	5- Extremely Concerned	4- Somewhat Concerned	5- Extremely Concerned	4- Somewhat Concerned	5- Extremely Concerned	5- Extremely Concerned	5- Strongly Support	5- Strongly Support	Yes	Georgia Department of Natural Resources,Newspapers,Radio,Television,Internet,Word of Mouth									4- Trust MuchVery
100	846	TRUE	email	EN	No	3- Neutral	4- Somewhat Concerned	4- Somewhat Concerned	3- Neutral	4- Somewhat Concerned	4- Somewhat Concerned	3- Neutral	4- Somewhat Concerned	3- Neutral	3- Neutral	3- Neutral	3- Neutral	4- Somewhat Concerned	5- Extremely Concerned	3- Neutral	3- Neutral	4- Somewhat Concerned	4- Somewhat Concerned	3- Neutral	4- Somewhat Concerned	4- Somewhat Concerned	3- Neutral	4- Somewhat Concerned	3- Neutral	4- Somewhat Concerned	3- Neutral	4- Somewhat Concerned	4- Somewhat Concerned	5- Extremely Concerned	3- Neutral		4- Somewhat Support	No	NOAA’s National Marine Fisheries Service,Atlantic States Marine Fisheries Commission,Georgia Department of Natural Resources,Newspapers,Television,Internet		3- Neutral	3- Neutral	3- Neutral		4- Trust MuchVery	3- Neutral	3- Neutral	2- Very Little Trust	3- Neutral
100	1807	TRUE	email	EN	No	1- No Concern at All	3- Neutral	3- Neutral	4- Somewhat Concerned	4- Somewhat Concerned	4- Somewhat Concerned	4- Somewhat Concerned	3- Neutral	3- Neutral	3- Neutral	1- No Concern at All	3- Neutral	2- Not Very Concerned		3- Neutral	4- Somewhat Concerned	3- Neutral	4- Somewhat Concerned	4- Somewhat Concerned	4- Somewhat Concerned	3- Neutral	3- Neutral	4- Somewhat Concerned	3- Neutral	3- Neutral	2- Not Very Concerned	2- Not Very Concerned	4- Somewhat Concerned	5- Extremely Concerned	3- Neutral	5- Strongly Support	3- Neutral	No	Georgia Department of Natural Resources		4- Trust MuchVery	3- Neutral	3- Neutral	3- Neutral	3- Neutral	3- Neutral	3- Neutral	3- Neutral	3- Neutral
100	1311	TRUE	email	EN	No	4- Somewhat Concerned	1- No Concern at All	1- No Concern at All	4- Somewhat Concerned	5- Extremely Concerned	4- Somewhat Concerned	5- Extremely Concerned	5- Extremely Concerned	3- Neutral	1- No Concern at All	2- Not Very Concerned	3- Neutral	3- Neutral	5- Extremely Concerned	5- Extremely Concerned	3- Neutral	3- Neutral	3- Neutral	3- Neutral	3- Neutral	3- Neutral	3- Neutral	3- Neutral	3- Neutral	3- Neutral	3- Neutral	3- Neutral	3- Neutral	3- Neutral	3- Neutral	2- Somewhat Against	3- Neutral	No	NOAA’s National Marine Fisheries Service,Georgia Department of Natural Resources,American Sportfishing Association (ASA),International Game and Fish Association (IGFA),Southern Kingfish Association (SKA),Fishing Magazines/Newsletters,SCUBA diving magazines/Newsletters,Internet		3- Neutral	3- Neutral	3- Neutral	3- Neutral	4- Trust MuchVery	3- Neutral	3- Neutral	5- Completely Trust	3- Neutral
100	944	TRUE	email	EN	No	4- Somewhat Concerned	4- Somewhat Concerned	5- Extremely Concerned	4- Somewhat Concerned	5- Extremely Concerned	5- Extremely Concerned	4- Somewhat Concerned	5- Extremely Concerned	2- Not Very Concerned	2- Not Very Concerned	2- Not Very Concerned	4- Somewhat Concerned	5- Extremely Concerned	5- Extremely Concerned	2- Not Very Concerned	5- Extremely Concerned	5- Extremely Concerned	5- Extremely Concerned	5- Extremely Concerned	5- Extremely Concerned	5- Extremely Concerned	5- Extremely Concerned	5- Extremely Concerned	3- Neutral	5- Extremely Concerned	5- Extremely Concerned	5- Extremely Concerned	5- Extremely Concerned	5- Extremely Concerned	5- Extremely Concerned	5- Strongly Support	5- Strongly Support	No	Recreational Fishing Alliance (RFA),International Game and Fish Association (IGFA),Fishing Magazines/Newsletters,Newspapers,Television,Internet		4- Trust MuchVery	4- Trust MuchVery	4- Trust MuchVery	4- Trust MuchVery	4- Trust MuchVery	4- Trust MuchVery	4- Trust MuchVery	4- Trust MuchVery	4- Trust MuchVery
100	1157	TRUE	email	EN	No	5- Extremely Concerned	5- Extremely Concerned	4- Somewhat Concerned	5- Extremely Concerned	5- Extremely Concerned	5- Extremely Concerned	4- Somewhat Concerned	4- Somewhat Concerned	5- Extremely Concerned	4- Somewhat Concerned	4- Somewhat Concerned	4- Somewhat Concerned	4- Somewhat Concerned	5- Extremely Concerned	4- Somewhat Concerned	5- Extremely Concerned	5- Extremely Concerned	5- Extremely Concerned	5- Extremely Concerned	5- Extremely Concerned	5- Extremely Concerned	4- Somewhat Concerned	4- Somewhat Concerned	4- Somewhat Concerned	4- Somewhat Concerned	4- Somewhat Concerned	5- Extremely Concerned	4- Somewhat Concerned	5- Extremely Concerned	4- Somewhat Concerned	5- Strongly Support	5- Strongly Support	Yes	Georgia Department of Natural Resources,International Game and Fish Association (IGFA),Fishing Magazines/Newsletters,Newspapers,Radio,Television,Internet,Word of Mouth								4- Trust MuchVery	4- Trust MuchVery
100	757	TRUE	email	EN	No	2- Not Very Concerned	2- Not Very Concerned	2- Not Very Concerned	1- No Concern at All	5- Extremely Concerned	5- Extremely Concerned	5- Extremely Concerned	5- Extremely Concerned	5- Extremely Concerned	1- No Concern at All	1- No Concern at All	1- No Concern at All	5- Extremely Concerned	5- Extremely Concerned	1- No Concern at All	1- No Concern at All	1- No Concern at All	1- No Concern at All	1- No Concern at All	5- Extremely Concerned	5- Extremely Concerned	5- Extremely Concerned	5- Extremely Concerned	5- Extremely Concerned	1- No Concern at All	1- No Concern at All	1- No Concern at All	5- Extremely Concerned	5- Extremely Concerned	1- No Concern at All	5- Strongly Support	5- Strongly Support	No	Gray’s Reef National Marine Sanctuary Advisory Council,NOAA’s National Marine Fisheries Service,South Atlantic Fishery Management Council,Georgia Department of Natural Resources		1- No Trust at All	1- No Trust at All	1- No Trust at All	1- No Trust at All	1- No Trust at All	1- No Trust at All	1- No Trust at All	2- Very Little Trust
100	1402485	TRUE	email	EN	No	4- Somewhat Concerned	1- No Concern at All	1- No Concern at All	5- Extremely Concerned	5- Extremely Concerned	5- Extremely Concerned	3- Neutral	3- Neutral	5- Extremely Concerned	2- Not Very Concerned	1- No Concern at All	2- Not Very Concerned	5- Extremely Concerned	5- Extremely Concerned	4- Somewhat Concerned	4- Somewhat Concerned	3- Neutral	3- Neutral	4- Somewhat Concerned	5- Extremely Concerned	5- Extremely Concerned	3- Neutral	4- Somewhat Concerned	4- Somewhat Concerned	4- Somewhat Concerned	4- Somewhat Concerned	4- Somewhat Concerned	5- Extremely Concerned	5- Extremely Concerned	3- Neutral	4- Somewhat Support	5- Strongly Support	Yes	Gray’s Reef National Marine Sanctuary Advisory Council,Georgia Department of Natural Resources,Coastal Conservation Association (CCA) of Georgia,International Game and Fish Association (IGFA),Fishing Magazines/Newsletters		3- Neutral	3- Neutral	3- Neutral	3- Neutral	1- No Trust at All	1- No Trust at All	1- No Trust at All	3- Neutral	2- Very Little Trust
100	609	TRUE	email	EN	No	4- Somewhat Concerned	5- Extremely Concerned	3- Neutral	4- Somewhat Concerned	5- Extremely Concerned	5- Extremely Concerned	3- Neutral	3- Neutral	1- No Concern at All	1- No Concern at All	2- Not Very Concerned	2- Not Very Concerned	4- Somewhat Concerned	5- Extremely Concerned	3- Neutral	4- Somewhat Concerned	5- Extremely Concerned	2- Not Very Concerned	3- Neutral	3- Neutral	5- Extremely Concerned	2- Not Very Concerned	3- Neutral	1- No Concern at All	2- Not Very Concerned	1- No Concern at All	3- Neutral	4- Somewhat Concerned	5- Extremely Concerned	3- Neutral	4- Somewhat Support	4- Somewhat Support	Yes	Georgia Department of Natural Resources,Fishing Magazines/Newsletters,Newspapers,Radio,Internet,Word of Mouth		3- Neutral	4- Trust MuchVery	4- Trust MuchVery	3- Neutral	3- Neutral	3- Neutral	3- Neutral	3- Neutral	3- Neutral
100	547	TRUE	email	EN	No	5- Extremely Concerned	3- Neutral	3- Neutral	5- Extremely Concerned	5- Extremely Concerned	5- Extremely Concerned	5- Extremely Concerned	5- Extremely Concerned	5- Extremely Concerned	5- Extremely Concerned	5- Extremely Concerned	5- Extremely Concerned	5- Extremely Concerned	5- Extremely Concerned	5- Extremely Concerned	5- Extremely Concerned	5- Extremely Concerned	5- Extremely Concerned	5- Extremely Concerned	5- Extremely Concerned	5- Extremely Concerned	5- Extremely Concerned	5- Extremely Concerned	5- Extremely Concerned	5- Extremely Concerned	5- Extremely Concerned	5- Extremely Concerned	5- Extremely Concerned			5- Strongly Support	5- Strongly Support	Yes	Gray’s Reef National Marine Sanctuary Advisory Council,Gray’s Reef National Marine Sanctuary Staff,Gray’s Reef National Marine Sanctuary Web site,Gray’s Reef National Marine Sanctuary Foundation,NOAA’s National Marine Fisheries Service,Atlantic States Marine Fisheries Commission,South Atlantic Fishery Management Council,Georgia Department of Natural Resources,Georgia Sea Grant,Coastal Conservatio…		3- Neutral	5- Completely Trust	5- Completely Trust	5- Completely Trust	5- Completely Trust	5- Completely Trust	5- Completely Trust	5- Completely Trust	5- Completely Trust
100	552	TRUE	email	EN	No	1- No Concern at All	1- No Concern at All	1- No Concern at All	1- No Concern at All	1- No Concern at All	1- No Concern at All	1- No Concern at All	1- No Concern at All	1- No Concern at All	1- No Concern at All	1- No Concern at All	1- No Concern at All	1- No Concern at All	1- No Concern at All	1- No Concern at All	1- No Concern at All	1- No Concern at All	1- No Concern at All	1- No Concern at All	1- No Concern at All	1- No Concern at All	1- No Concern at All	1- No Concern at All	1- No Concern at All	1- No Concern at All	1- No Concern at All	1- No Concern at All	1- No Concern at All	1- No Concern at All	1- No Concern at All	1- No Support at All	1- No Support at All	No	Southern Kingfish Association (SKA)		1- No Trust at All	1- No Trust at All	1- No Trust at All	1- No Trust at All	1- No Trust at All	1- No Trust at All	1- No Trust at All	3- Neutral	1- No Trust at All
100	846	TRUE	email	EN	No	3- Neutral	4- Somewhat Concerned	3- Neutral	4- Somewhat Concerned	4- Somewhat Concerned	4- Somewhat Concerned	3- Neutral	2- Not Very Concerned	3- Neutral	4- Somewhat Concerned	2- Not Very Concerned	4- Somewhat Concerned	4- Somewhat Concerned	4- Somewhat Concerned	3- Neutral	4- Somewhat Concerned	4- Somewhat Concerned	3- Neutral	4- Somewhat Concerned	4- Somewhat Concerned	4- Somewhat Concerned	3- Neutral	2- Not Very Concerned	2- Not Very Concerned	4- Somewhat Concerned	3- Neutral	4- Somewhat Concerned	3- Neutral	4- Somewhat Concerned	3- Neutral	5- Strongly Support	5- Strongly Support		Gray’s Reef National Marine Sanctuary Web site,Georgia Department of Natural Resources,Newspapers,Television		4- Trust MuchVery	4- Trust MuchVery	4- Trust MuchVery					4- Trust MuchVery
100	1541466	TRUE	email	EN	No	5- Extremely Concerned	5- Extremely Concerned	5- Extremely Concerned	5- Extremely Concerned	5- Extremely Concerned	5- Extremely Concerned	4- Somewhat Concerned	4- Somewhat Concerned	3- Neutral	5- Extremely Concerned	3- Neutral	4- Somewhat Concerned	5- Extremely Concerned	5- Extremely Concerned	4- Somewhat Concerned	4- Somewhat Concerned	5- Extremely Concerned	4- Somewhat Concerned	4- Somewhat Concerned	5- Extremely Concerned	5- Extremely Concerned	4- Somewhat Concerned	4- Somewhat Concerned	4- Somewhat Concerned	5- Extremely Concerned	4- Somewhat Concerned	4- Somewhat Concerned	5- Extremely Concerned	5- Extremely Concerned	4- Somewhat Concerned	5- Strongly Support	5- Strongly Support	No	Gray’s Reef National Marine Sanctuary Web site,Georgia Department of Natural Resources,Fishing Magazines/Newsletters,Newspapers,Television,Internet		4- Trust MuchVery	4- Trust MuchVery	5- Completely Trust	5- Completely Trust	5- Completely Trust	5- Completely Trust	5- Completely Trust	5- Completely Trust	5- Completely Trust
100	557	TRUE	email	EN	No	5- Extremely Concerned	5- Extremely Concerned	5- Extremely Concerned	5- Extremely Concerned	5- Extremely Concerned	5- Extremely Concerned	5- Extremely Concerned	3- Neutral	3- Neutral	5- Extremely Concerned	5- Extremely Concerned	5- Extremely Concerned	5- Extremely Concerned	5- Extremely Concerned	3- Neutral	5- Extremely Concerned	5- Extremely Concerned	5- Extremely Concerned	4- Somewhat Concerned	5- Extremely Concerned	5- Extremely Concerned	3- Neutral	5- Extremely Concerned	3- Neutral	5- Extremely Concerned	5- Extremely Concerned	5- Extremely Concerned	5- Extremely Concerned	5- Extremely Concerned	3- Neutral	5- Strongly Support	5- Strongly Support	Yes	Georgia Department of Natural Resources,Coastal Conservation Association (CCA) of Georgia,Fishing Magazines/Newsletters,Newspapers,Television,Internet,Other Social Media (You Tube, Flickr, Instagram, etc.),Word of Mouth									5- Completely Trust
100	1402	TRUE	email	EN	No	4- Somewhat Concerned	4- Somewhat Concerned	4- Somewhat Concerned	4- Somewhat Concerned	4- Somewhat Concerned	4- Somewhat Concerned	3- Neutral	3- Neutral	3- Neutral	3- Neutral	3- Neutral	3- Neutral	4- Somewhat Concerned	4- Somewhat Concerned	3- Neutral	4- Somewhat Concerned	4- Somewhat Concerned	4- Somewhat Concerned	2- Not Very Concerned	3- Neutral	3- Neutral	2- Not Very Concerned	2- Not Very Concerned	2- Not Very Concerned	2- Not Very Concerned	2- Not Very Concerned	2- Not Very Concerned	2- Not Very Concerned	4- Somewhat Concerned	3- Neutral	5- Strongly Support	5- Strongly Support	Yes	Gray’s Reef National Marine Sanctuary Web site,Gray’s Reef National Marine Sanctuary Foundation,NOAA’s National Marine Fisheries Service,Georgia Department of Natural Resources,SCUBA diving magazines/Newsletters,Internet,Word of Mouth,Others (please specify, include people like a marina manager, other anglers or divers, local community leader, family member, friend, etc.)	Local Facebook Scuba Groups and Latitude 31 Dive Charter			5- Completely Trust	5- Completely Trust	5- Completely Trust			5- Completely Trust
100	1251	TRUE	email	EN	No	3- Neutral	4- Somewhat Concerned	4- Somewhat Concerned	5- Extremely Concerned	4- Somewhat Concerned	4- Somewhat Concerned	2- Not Very Concerned	4- Somewhat Concerned	4- Somewhat Concerned	3- Neutral	3- Neutral	4- Somewhat Concerned	4- Somewhat Concerned	5- Extremely Concerned	3- Neutral	4- Somewhat Concerned	4- Somewhat Concerned	4- Somewhat Concerned	5- Extremely Concerned	4- Somewhat Concerned	4- Somewhat Concerned	3- Neutral	4- Somewhat Concerned	4- Somewhat Concerned	3- Neutral	3- Neutral	3- Neutral	3- Neutral	4- Somewhat Concerned	3- Neutral	4- Somewhat Support	4- Somewhat Support	Yes	Georgia Department of Natural Resources,Coastal Conservation Association (CCA) of Georgia,International Game and Fish Association (IGFA),Fishing Magazines/Newsletters						3- Neutral		2- Very Little Trust	4- Trust MuchVery
100	522	TRUE	email	EN	No	5- Extremely Concerned	5- Extremely Concerned	5- Extremely Concerned	5- Extremely Concerned	5- Extremely Concerned	5- Extremely Concerned	4- Somewhat Concerned	5- Extremely Concerned	4- Somewhat Concerned	5- Extremely Concerned	4- Somewhat Concerned	5- Extremely Concerned	5- Extremely Concerned	5- Extremely Concerned	3- Neutral	5- Extremely Concerned	5- Extremely Concerned	5- Extremely Concerned	5- Extremely Concerned	5- Extremely Concerned	5- Extremely Concerned	5- Extremely Concerned	5- Extremely Concerned	4- Somewhat Concerned	5- Extremely Concerned	5- Extremely Concerned	5- Extremely Concerned	5- Extremely Concerned	5- Extremely Concerned	3- Neutral	5- Strongly Support	5- Strongly Support	Yes	NOAA’s National Marine Fisheries Service,Georgia Department of Natural Resources,Coastal Conservation Association (CCA) of Georgia,Fishing Magazines/Newsletters,Newspapers,Radio,Television,Internet,Word of Mouth						5- Completely Trust			5- Completely Trust
100	914	TRUE	email	EN	No	5- Extremely Concerned	5- Extremely Concerned	5- Extremely Concerned	5- Extremely Concerned	5- Extremely Concerned	5- Extremely Concerned	5- Extremely Concerned	3- Neutral	3- Neutral	4- Somewhat Concerned	5- Extremely Concerned	5- Extremely Concerned	5- Extremely Concerned	5- Extremely Concerned	3- Neutral	5- Extremely Concerned	5- Extremely Concerned	5- Extremely Concerned	5- Extremely Concerned	5- Extremely Concerned	5- Extremely Concerned	3- Neutral	4- Somewhat Concerned		4- Somewhat Concerned	5- Extremely Concerned	5- Extremely Concerned	5- Extremely Concerned	5- Extremely Concerned	3- Neutral	5- Strongly Support	5- Strongly Support	Yes	Gray’s Reef National Marine Sanctuary Advisory Council,Gray’s Reef National Marine Sanctuary Staff,Gray’s Reef National Marine Sanctuary Foundation,NOAA’s National Marine Fisheries Service,Atlantic States Marine Fisheries Commission,South Atlantic Fishery Management Council,Georgia Department of Natural Resources,Georgia Sea Grant,Coastal Conservation Association (CCA) of Georgia,Recreational Fis…		5- Completely Trust	3- Neutral		5- Completely Trust	5- Completely Trust	4- Trust MuchVery	4- Trust MuchVery	4- Trust MuchVery	4- Trust MuchVery
100	1109	TRUE	email	EN	No	4- Somewhat Concerned	5- Extremely Concerned	4- Somewhat Concerned	5- Extremely Concerned	4- Somewhat Concerned	4- Somewhat Concerned	4- Somewhat Concerned	5- Extremely Concerned	4- Somewhat Concerned	5- Extremely Concerned	5- Extremely Concerned	4- Somewhat Concerned	5- Extremely Concerned	5- Extremely Concerned	5- Extremely Concerned	4- Somewhat Concerned	5- Extremely Concerned	4- Somewhat Concerned	5- Extremely Concerned	5- Extremely Concerned	5- Extremely Concerned	4- Somewhat Concerned	5- Extremely Concerned	4- Somewhat Concerned	5- Extremely Concerned	5- Extremely Concerned	4- Somewhat Concerned	5- Extremely Concerned	5- Extremely Concerned	5- Extremely Concerned	4- Somewhat Support	5- Strongly Support	No	Georgia Department of Natural Resources,Fishing Magazines/Newsletters,Television,Internet									5- Completely Trust
100	767167	TRUE	email	EN	No	5- Extremely Concerned	3- Neutral	5- Extremely Concerned	5- Extremely Concerned	5- Extremely Concerned	4- Somewhat Concerned	4- Somewhat Concerned	4- Somewhat Concerned	3- Neutral	3- Neutral	3- Neutral	3- Neutral	5- Extremely Concerned	5- Extremely Concerned	5- Extremely Concerned	4- Somewhat Concerned	3- Neutral	5- Extremely Concerned	4- Somewhat Concerned	5- Extremely Concerned	5- Extremely Concerned	3- Neutral	4- Somewhat Concerned	3- Neutral	3- Neutral	3- Neutral	3- Neutral	5- Extremely Concerned	5- Extremely Concerned	4- Somewhat Concerned	5- Strongly Support	5- Strongly Support	No	Georgia Department of Natural Resources,Newspapers,Radio,Television,Internet,Word of Mouth		3- Neutral	3- Neutral	3- Neutral	3- Neutral	3- Neutral	3- Neutral	3- Neutral	4- Trust MuchVery	3- Neutral
100	61096	TRUE	email	EN	Yes	5- Extremely Concerned	3- Neutral	1- No Concern at All	4- Somewhat Concerned	4- Somewhat Concerned	4- Somewhat Concerned	3- Neutral	3- Neutral	3- Neutral	3- Neutral	1- No Concern at All	3- Neutral	5- Extremely Concerned	5- Extremely Concerned	4- Somewhat Concerned	3- Neutral	3- Neutral	1- No Concern at All	4- Somewhat Concerned	4- Somewhat Concerned	4- Somewhat Concerned	3- Neutral	3- Neutral	3- Neutral	3- Neutral	1- No Concern at All	3- Neutral	4- Somewhat Concerned	5- Extremely Concerned	4- Somewhat Concerned	4- Somewhat Support	2- Somewhat Against	No	Gray’s Reef National Marine Sanctuary Web site,NOAA’s National Marine Fisheries Service,South Atlantic Fishery Management Council,Georgia Department of Natural Resources,Fishing Magazines/Newsletters,Newspapers		2- Very Little Trust	2- Very Little Trust	2- Very Little Trust	2- Very Little Trust	2- Very Little Trust	2- Very Little Trust	1- No Trust at All	2- Very Little Trust	3- Neutral
100	1358	TRUE	email	EN	Yes	4- Somewhat Concerned	3- Neutral	3- Neutral	5- Extremely Concerned	4- Somewhat Concerned	4- Somewhat Concerned	4- Somewhat Concerned	3- Neutral	4- Somewhat Concerned	4- Somewhat Concerned	2- Not Very Concerned	3- Neutral	4- Somewhat Concerned	4- Somewhat Concerned	3- Neutral	4- Somewhat Concerned	3- Neutral	2- Not Very Concerned	4- Somewhat Concerned	3- Neutral	4- Somewhat Concerned	3- Neutral	3- Neutral	2- Not Very Concerned	2- Not Very Concerned	2- Not Very Concerned	2- Not Very Concerned	4- Somewhat Concerned	4- Somewhat Concerned	2- Not Very Concerned	4- Somewhat Support	4- Somewhat Support	No	International Game and Fish Association (IGFA),Southern Kingfish Association (SKA),Fishing Magazines/Newsletters,Internet,Gray’s Reef National Marine Sanctuary Facebook Page,Word of Mouth		3- Neutral	2- Very Little Trust	3- Neutral	3- Neutral	2- Very Little Trust			2- Very Little Trust	2- Very Little Trust
100	1116	TRUE	email	EN	No	4- Somewhat Concerned	3- Neutral	4- Somewhat Concerned	4- Somewhat Concerned	5- Extremely Concerned	5- Extremely Concerned	5- Extremely Concerned	3- Neutral	4- Somewhat Concerned	3- Neutral	5- Extremely Concerned	5- Extremely Concerned	4- Somewhat Concerned	3- Neutral	3- Neutral	3- Neutral	2- Not Very Concerned	4- Somewhat Concerned													5- Strongly Support	4- Somewhat Support	Yes	NOAA’s National Marine Fisheries Service,Atlantic States Marine Fisheries Commission,South Atlantic Fishery Management Council,Georgia Department of Natural Resources,Georgia Sea Grant,Coastal Conservation Association (CCA) of Georgia,Recreational Fishing Alliance (RFA),American Sportfishing Association (ASA),National Coalition for Marine Conservation,International Game and Fish Association (IGFA…
100	1821738	TRUE	email	EN	No	5- Extremely Concerned	5- Extremely Concerned	5- Extremely Concerned	5- Extremely Concerned	5- Extremely Concerned	5- Extremely Concerned	4- Somewhat Concerned	4- Somewhat Concerned	5- Extremely Concerned	4- Somewhat Concerned	5- Extremely Concerned	4- Somewhat Concerned	5- Extremely Concerned	5- Extremely Concerned	4- Somewhat Concerned	4- Somewhat Concerned	5- Extremely Concerned	5- Extremely Concerned	5- Extremely Concerned	4- Somewhat Concerned	4- Somewhat Concerned	4- Somewhat Concerned	4- Somewhat Concerned	5- Extremely Concerned	4- Somewhat Concerned	4- Somewhat Concerned	3- Neutral	5- Extremely Concerned	5- Extremely Concerned	4- Somewhat Concerned	5- Strongly Support	5- Strongly Support	Yes	Newspapers,Radio,Television,Internet									2- Very Little Trust
100	660	TRUE	email	EN	No	2- Not Very Concerned	2- Not Very Concerned	2- Not Very Concerned	4- Somewhat Concerned	4- Somewhat Concerned	4- Somewhat Concerned	3- Neutral	3- Neutral	3- Neutral	4- Somewhat Concerned	2- Not Very Concerned	3- Neutral	4- Somewhat Concerned	4- Somewhat Concerned	4- Somewhat Concerned	4- Somewhat Concerned	2- Not Very Concerned	2- Not Very Concerned	3- Neutral	4- Somewhat Concerned	4- Somewhat Concerned	3- Neutral	3- Neutral	2- Not Very Concerned	4- Somewhat Concerned	4- Somewhat Concerned	3- Neutral	2- Not Very Concerned	4- Somewhat Concerned	3- Neutral	4- Somewhat Support	3- Neutral	Yes	NOAA’s National Marine Fisheries Service,Georgia Department of Natural Resources						3- Neutral			4- Trust MuchVery
100	1395	TRUE	email	EN	No	4- Somewhat Concerned	2- Not Very Concerned	3- Neutral	4- Somewhat Concerned	4- Somewhat Concerned	5- Extremely Concerned	3- Neutral	3- Neutral	3- Neutral	2- Not Very Concerned	2- Not Very Concerned	3- Neutral	4- Somewhat Concerned	4- Somewhat Concerned	2- Not Very Concerned	4- Somewhat Concerned	3- Neutral	3- Neutral	4- Somewhat Concerned	4- Somewhat Concerned	4- Somewhat Concerned	2- Not Very Concerned	2- Not Very Concerned	4- Somewhat Concerned	2- Not Very Concerned	2- Not Very Concerned	3- Neutral	4- Somewhat Concerned	4- Somewhat Concerned	2- Not Very Concerned	4- Somewhat Support	4- Somewhat Support	Yes	NOAA’s National Marine Fisheries Service,Georgia Department of Natural Resources,Television,Internet,Gray’s Reef National Marine Sanctuary Facebook Page,Word of Mouth						4- Trust MuchVery			4- Trust MuchVery
100	547	TRUE	email	EN	No	4- Somewhat Concerned	4- Somewhat Concerned	4- Somewhat Concerned	4- Somewhat Concerned	4- Somewhat Concerned	3- Neutral	3- Neutral	4- Somewhat Concerned	3- Neutral	3- Neutral	2- Not Very Concerned	4- Somewhat Concerned	4- Somewhat Concerned	5- Extremely Concerned	3- Neutral	3- Neutral	3- Neutral	3- Neutral	3- Neutral	3- Neutral	3- Neutral	3- Neutral	4- Somewhat Concerned	2- Not Very Concerned	3- Neutral	3- Neutral	4- Somewhat Concerned	4- Somewhat Concerned	4- Somewhat Concerned	1- No Concern at All	5- Strongly Support	5- Strongly Support	Yes	Georgia Department of Natural Resources,SCUBA diving magazines/Newsletters,Newspapers,Internet,Other Social Media (You Tube, Flickr, Instagram, etc.),Word of Mouth									4- Trust MuchVery
100	689	TRUE	email	EN	Yes	5- Extremely Concerned	5- Extremely Concerned	5- Extremely Concerned	5- Extremely Concerned	5- Extremely Concerned	5- Extremely Concerned	5- Extremely Concerned	5- Extremely Concerned	5- Extremely Concerned	5- Extremely Concerned	5- Extremely Concerned	5- Extremely Concerned	5- Extremely Concerned	5- Extremely Concerned	5- Extremely Concerned	3- Neutral	3- Neutral	3- Neutral	3- Neutral	4- Somewhat Concerned	3- Neutral	3- Neutral	3- Neutral	3- Neutral	3- Neutral	3- Neutral	3- Neutral	3- Neutral	3- Neutral	3- Neutral	5- Strongly Support	5- Strongly Support	Yes	Georgia Department of Natural Resources,Internet		5- Completely Trust	5- Completely Trust	5- Completely Trust	5- Completely Trust	5- Completely Trust	5- Completely Trust	5- Completely Trust	5- Completely Trust	5- Completely Trust
100	1820573	TRUE	email	EN	No	3- Neutral	2- Not Very Concerned	2- Not Very Concerned	4- Somewhat Concerned	4- Somewhat Concerned	4- Somewhat Concerned	2- Not Very Concerned	3- Neutral	3- Neutral	4- Somewhat Concerned	3- Neutral	3- Neutral	4- Somewhat Concerned	4- Somewhat Concerned	3- Neutral	3- Neutral	2- Not Very Concerned	2- Not Very Concerned	4- Somewhat Concerned	4- Somewhat Concerned	4- Somewhat Concerned	2- Not Very Concerned	2- Not Very Concerned	2- Not Very Concerned	4- Somewhat Concerned	2- Not Very Concerned	4- Somewhat Concerned	4- Somewhat Concerned	4- Somewhat Concerned	2- Not Very Concerned	4- Somewhat Support	4- Somewhat Support	Yes	Gray’s Reef National Marine Sanctuary Advisory Council,Gray’s Reef National Marine Sanctuary Staff,Gray’s Reef National Marine Sanctuary Web site,Gray’s Reef National Marine Sanctuary Foundation,NOAA’s National Marine Fisheries Service,Atlantic States Marine Fisheries Commission,South Atlantic Fishery Management Council,Georgia Department of Natural Resources,Recreational Fishing Alliance (RFA),A…		4- Trust MuchVery	4- Trust MuchVery	4- Trust MuchVery	4- Trust MuchVery	4- Trust MuchVery	4- Trust MuchVery	4- Trust MuchVery	4- Trust MuchVery	4- Trust MuchVery
100	802	TRUE	email	EN	No	5- Extremely Concerned	5- Extremely Concerned	5- Extremely Concerned	5- Extremely Concerned	5- Extremely Concerned	5- Extremely Concerned	5- Extremely Concerned	5- Extremely Concerned	5- Extremely Concerned	5- Extremely Concerned	5- Extremely Concerned	5- Extremely Concerned	5- Extremely Concerned	5- Extremely Concerned	5- Extremely Concerned	5- Extremely Concerned	5- Extremely Concerned	5- Extremely Concerned	5- Extremely Concerned	5- Extremely Concerned	5- Extremely Concerned	5- Extremely Concerned	5- Extremely Concerned	5- Extremely Concerned	5- Extremely Concerned	5- Extremely Concerned	5- Extremely Concerned	5- Extremely Concerned	5- Extremely Concerned	5- Extremely Concerned	5- Strongly Support	5- Strongly Support	Yes	Gray’s Reef National Marine Sanctuary Advisory Council,Gray’s Reef National Marine Sanctuary Staff,Gray’s Reef National Marine Sanctuary Web site,Gray’s Reef National Marine Sanctuary Foundation,Atlantic States Marine Fisheries Commission,Georgia Department of Natural Resources,Coastal Conservation Association (CCA) of Georgia,National Coalition for Marine Conservation,International Game and Fish…		4- Trust MuchVery	4- Trust MuchVery	4- Trust MuchVery	4- Trust MuchVery		4- Trust MuchVery		4- Trust MuchVery
100	799	TRUE	email	EN	No	3- Neutral	3- Neutral	3- Neutral	4- Somewhat Concerned	5- Extremely Concerned	5- Extremely Concerned	3- Neutral	4- Somewhat Concerned	4- Somewhat Concerned	3- Neutral	3- Neutral	3- Neutral	3- Neutral	4- Somewhat Concerned	4- Somewhat Concerned	4- Somewhat Concerned	4- Somewhat Concerned	4- Somewhat Concerned	4- Somewhat Concerned	4- Somewhat Concerned	4- Somewhat Concerned	4- Somewhat Concerned	4- Somewhat Concerned	4- Somewhat Concerned	4- Somewhat Concerned	4- Somewhat Concerned	4- Somewhat Concerned	4- Somewhat Concerned	4- Somewhat Concerned	4- Somewhat Concerned	5- Strongly Support	5- Strongly Support	Yes	Gray’s Reef National Marine Sanctuary Web site,NOAA’s National Marine Fisheries Service,Atlantic States Marine Fisheries Commission,South Atlantic Fishery Management Council,Georgia Department of Natural Resources,Coastal Conservation Association (CCA) of Georgia,International Game and Fish Association (IGFA),Fishing Magazines/Newsletters,SCUBA diving magazines/Newsletters				4- Trust MuchVery		5- Completely Trust	4- Trust MuchVery	4- Trust MuchVery	5- Completely Trust
100	605	TRUE	email	EN	No	5- Extremely Concerned	5- Extremely Concerned	5- Extremely Concerned	4- Somewhat Concerned	5- Extremely Concerned	5- Extremely Concerned	4- Somewhat Concerned	5- Extremely Concerned	4- Somewhat Concerned	5- Extremely Concerned	4- Somewhat Concerned	3- Neutral	5- Extremely Concerned	5- Extremely Concerned	5- Extremely Concerned	5- Extremely Concerned	5- Extremely Concerned	5- Extremely Concerned	5- Extremely Concerned	5- Extremely Concerned	5- Extremely Concerned	4- Somewhat Concerned	5- Extremely Concerned	5- Extremely Concerned	5- Extremely Concerned	4- Somewhat Concerned	4- Somewhat Concerned	4- Somewhat Concerned	5- Extremely Concerned	4- Somewhat Concerned	5- Strongly Support	5- Strongly Support	Yes	Internet
100	1277	TRUE	email	EN	Yes	5- Extremely Concerned	5- Extremely Concerned	5- Extremely Concerned	5- Extremely Concerned	5- Extremely Concerned	5- Extremely Concerned	5- Extremely Concerned	5- Extremely Concerned	4- Somewhat Concerned	4- Somewhat Concerned	5- Extremely Concerned	5- Extremely Concerned	5- Extremely Concerned	5- Extremely Concerned	4- Somewhat Concerned	5- Extremely Concerned	5- Extremely Concerned	5- Extremely Concerned	5- Extremely Concerned	5- Extremely Concerned	5- Extremely Concerned	5- Extremely Concerned	5- Extremely Concerned	5- Extremely Concerned	5- Extremely Concerned	5- Extremely Concerned	5- Extremely Concerned	5- Extremely Concerned	5- Extremely Concerned	5- Extremely Concerned	5- Strongly Support	5- Strongly Support	Yes	NOAA’s National Marine Fisheries Service,Georgia Department of Natural Resources,Georgia Sea Grant,Newspapers,Television,Internet,Word of Mouth						4- Trust Very Much			3- Neutral	4- Trust Very Much
100	897	TRUE	email	EN	No	5- Extremely Concerned	4- Somewhat Concerned	4- Somewhat Concerned	5- Extremely Concerned	5- Extremely Concerned	5- Extremely Concerned	5- Extremely Concerned	5- Extremely Concerned	4- Somewhat Concerned	5- Extremely Concerned	5- Extremely Concerned	5- Extremely Concerned	5- Extremely Concerned	5- Extremely Concerned	5- Extremely Concerned	5- Extremely Concerned	4- Somewhat Concerned	4- Somewhat Concerned	5- Extremely Concerned	5- Extremely Concerned	5- Extremely Concerned	5- Extremely Concerned	5- Extremely Concerned	4- Somewhat Concerned	5- Extremely Concerned	5- Extremely Concerned	5- Extremely Concerned	5- Extremely Concerned	5- Extremely Concerned	5- Extremely Concerned	5- Strongly Support	5- Strongly Support	Yes	Georgia Department of Natural Resources,Fishing Magazines/Newsletters,Newspapers,Radio,Television,Internet
100	579	TRUE	email	EN	No	5- Extremely Concerned	3- Neutral	3- Neutral	5- Extremely Concerned	5- Extremely Concerned	5- Extremely Concerned	3- Neutral	4- Somewhat Concerned	5- Extremely Concerned	4- Somewhat Concerned	4- Somewhat Concerned	4- Somewhat Concerned	5- Extremely Concerned	5- Extremely Concerned	4- Somewhat Concerned	2- Not Very Concerned	2- Not Very Concerned	2- Not Very Concerned	5- Extremely Concerned	5- Extremely Concerned	5- Extremely Concerned	3- Neutral	3- Neutral	5- Extremely Concerned	3- Neutral	3- Neutral	3- Neutral	5- Extremely Concerned	5- Extremely Concerned	5- Extremely Concerned	4- Somewhat Support	5- Strongly Support	Yes	Gray’s Reef National Marine Sanctuary Advisory Council,Gray’s Reef National Marine Sanctuary Staff,Gray’s Reef National Marine Sanctuary Web site,NOAA’s National Marine Fisheries Service,Atlantic States Marine Fisheries Commission,South Atlantic Fishery Management Council,National Coalition for Marine Conservation,International Game and Fish Association (IGFA),Fishing Magazines/Newsletters,Intern…		4- Trust MuchVery	3- Neutral	3- Neutral	3- Neutral	4- Trust MuchVery	4- Trust MuchVery	4- Trust MuchVery	4- Trust MuchVery	3- Neutral
100	58	TRUE	email	EN
100	1230	TRUE	email	EN	No	4- Somewhat Concerned	5- Extremely Concerned	5- Extremely Concerned	5- Extremely Concerned	5- Extremely Concerned	5- Extremely Concerned	4- Somewhat Concerned	5- Extremely Concerned	5- Extremely Concerned	5- Extremely Concerned	3- Neutral	4- Somewhat Concerned	5- Extremely Concerned	5- Extremely Concerned	4- Somewhat Concerned	4- Somewhat Concerned	5- Extremely Concerned	5- Extremely Concerned	5- Extremely Concerned	5- Extremely Concerned	5- Extremely Concerned	4- Somewhat Concerned	5- Extremely Concerned	5- Extremely Concerned	5- Extremely Concerned	4- Somewhat Concerned	5- Extremely Concerned	5- Extremely Concerned	5- Extremely Concerned	4- Somewhat Concerned	5- Strongly Support	5- Strongly Support	Yes	Georgia Department of Natural Resources,International Game and Fish Association (IGFA),Fishing Magazines/Newsletters,Internet								5- Completely Trust	5- Completely Trust
100	669	TRUE	email	EN	Yes	5- Extremely Concerned	4- Somewhat Concerned	3- Neutral	3- Neutral	4- Somewhat Concerned	5- Extremely Concerned	4- Somewhat Concerned	4- Somewhat Concerned	5- Extremely Concerned	5- Extremely Concerned	5- Extremely Concerned	5- Extremely Concerned	5- Extremely Concerned	5- Extremely Concerned	5- Extremely Concerned	3- Neutral	3- Neutral	3- Neutral	3- Neutral	4- Somewhat Concerned	5- Extremely Concerned	3- Neutral	3- Neutral	5- Extremely Concerned	4- Somewhat Concerned	5- Extremely Concerned	5- Extremely Concerned	5- Extremely Concerned	5- Extremely Concerned	5- Extremely Concerned	4- Somewhat Support	5- Strongly Support	Yes	Gray’s Reef National Marine Sanctuary Advisory Council,Gray’s Reef National Marine Sanctuary Staff,Gray’s Reef National Marine Sanctuary Web site,Gray’s Reef National Marine Sanctuary Foundation,NOAA’s National Marine Fisheries Service,Atlantic States Marine Fisheries Commission,South Atlantic Fishery Management Council,Georgia Department of Natural Resources,Georgia Sea Grant,Coastal Conservatio…			3- Neutral	3- Neutral	3- Neutral	3- Neutral	3- Neutral	3- Neutral	3- Neutral	3- Neutral
100	1264	TRUE	email	EN	No	4- Somewhat Concerned	4- Somewhat Concerned	4- Somewhat Concerned	5- Extremely Concerned	5- Extremely Concerned	5- Extremely Concerned	4- Somewhat Concerned	3- Neutral	3- Neutral	4- Somewhat Concerned	3- Neutral	4- Somewhat Concerned	5- Extremely Concerned	5- Extremely Concerned	3- Neutral	4- Somewhat Concerned	3- Neutral	3- Neutral	5- Extremely Concerned	4- Somewhat Concerned	4- Somewhat Concerned	4- Somewhat Concerned	4- Somewhat Concerned	3- Neutral	4- Somewhat Concerned	3- Neutral	4- Somewhat Concerned	5- Extremely Concerned	5- Extremely Concerned	3- Neutral	4- Somewhat Support	5- Strongly Support	Yes	Gray’s Reef National Marine Sanctuary Web site,NOAA’s National Marine Fisheries Service,Georgia Department of Natural Resources,Coastal Conservation Association (CCA) of Georgia,International Game and Fish Association (IGFA),Fishing Magazines/Newsletters,Internet,Word of Mouth		4- Trust MuchVery	4- Trust MuchVery	4- Trust MuchVery	4- Trust MuchVery	5- Completely Trust	4- Trust MuchVery	4- Trust MuchVery	5- Completely Trust	3- Neutral
100	780	TRUE	email	EN	No	1- No Concern at All	1- No Concern at All	1- No Concern at All	3- Neutral	3- Neutral	4- Somewhat Concerned	3- Neutral	4- Somewhat Concerned	3- Neutral	2- Not Very Concerned	3- Neutral	3- Neutral	4- Somewhat Concerned	4- Somewhat Concerned	1- No Concern at All	2- Not Very Concerned	2- Not Very Concerned	2- Not Very Concerned	2- Not Very Concerned	2- Not Very Concerned	2- Not Very Concerned	2- Not Very Concerned	2- Not Very Concerned	2- Not Very Concerned	2- Not Very Concerned	2- Not Very Concerned	2- Not Very Concerned	2- Not Very Concerned	2- Not Very Concerned	2- Not Very Concerned	4- Somewhat Support	3- Neutral	No	Georgia Department of Natural Resources,Fishing Magazines/Newsletters		3- Neutral	3- Neutral	3- Neutral	3- Neutral	3- Neutral	3- Neutral	3- Neutral	4- Trust MuchVery	3- Neutral
100	777065	TRUE	email	EN	No	4- Somewhat Concerned	4- Somewhat Concerned	5- Extremely Concerned	5- Extremely Concerned	5- Extremely Concerned	5- Extremely Concerned	4- Somewhat Concerned	5- Extremely Concerned	4- Somewhat Concerned	4- Somewhat Concerned	5- Extremely Concerned	4- Somewhat Concerned	5- Extremely Concerned	5- Extremely Concerned	3- Neutral	4- Somewhat Concerned	4- Somewhat Concerned	4- Somewhat Concerned	5- Extremely Concerned	5- Extremely Concerned	5- Extremely Concerned	4- Somewhat Concerned	5- Extremely Concerned	4- Somewhat Concerned	4- Somewhat Concerned	5- Extremely Concerned	5- Extremely Concerned	4- Somewhat Concerned	5- Extremely Concerned	3- Neutral	5- Strongly Support	5- Strongly Support	Yes	Georgia Department of Natural Resources,American Sportfishing Association (ASA),SCUBA diving magazines/Newsletters,Newspapers,Television,Internet,Other Social Media (You Tube, Flickr, Instagram, etc.),Word of Mouth									5- Completely Trust
100	910	TRUE	email	EN	No	3- Neutral	1- No Concern at All	2- Not Very Concerned	4- Somewhat Concerned	4- Somewhat Concerned	4- Somewhat Concerned	2- Not Very Concerned	4- Somewhat Concerned	3- Neutral	1- No Concern at All	1- No Concern at All	1- No Concern at All	2- Not Very Concerned	4- Somewhat Concerned	1- No Concern at All	2- Not Very Concerned	2- Not Very Concerned	2- Not Very Concerned	2- Not Very Concerned	2- Not Very Concerned	2- Not Very Concerned	2- Not Very Concerned	2- Not Very Concerned	2- Not Very Concerned	2- Not Very Concerned	2- Not Very Concerned	2- Not Very Concerned	2- Not Very Concerned	2- Not Very Concerned	2- Not Very Concerned	4- Somewhat Support	4- Somewhat Support	No	NOAA’s National Marine Fisheries Service,Georgia Department of Natural Resources,American Sportfishing Association (ASA),International Game and Fish Association (IGFA),Southern Kingfish Association (SKA),Fishing Magazines/Newsletters,SCUBA diving magazines/Newsletters,Radio,Television,Internet,Others (please specify, include people like a marina manager, other anglers or divers, local community l…	marina manager					4- Trust MuchVery			5- Completely Trust
100	396	TRUE	email	EN	No	4- Somewhat Concerned	4- Somewhat Concerned	4- Somewhat Concerned	5- Extremely Concerned	5- Extremely Concerned	5- Extremely Concerned	4- Somewhat Concerned	3- Neutral	3- Neutral	2- Not Very Concerned	4- Somewhat Concerned	4- Somewhat Concerned	5- Extremely Concerned	5- Extremely Concerned	3- Neutral	4- Somewhat Concerned	4- Somewhat Concerned	4- Somewhat Concerned	5- Extremely Concerned	5- Extremely Concerned	5- Extremely Concerned	4- Somewhat Concerned	4- Somewhat Concerned	4- Somewhat Concerned	4- Somewhat Concerned	4- Somewhat Concerned	4- Somewhat Concerned	4- Somewhat Concerned	5- Extremely Concerned	2- Not Very Concerned	5- Strongly Support	5- Strongly Support	Yes	Georgia Department of Natural Resources,Television,Other Social Media (You Tube, Flickr, Instagram, etc.),Word of Mouth		5- Completely Trust	5- Completely Trust	5- Completely Trust	5- Completely Trust	5- Completely Trust	4- Trust MuchVery	4- Trust MuchVery	4- Trust MuchVery	4- Trust MuchVery
100	846	TRUE	email	EN	No	5- Extremely Concerned	2- Not Very Concerned	2- Not Very Concerned	4- Somewhat Concerned	4- Somewhat Concerned	4- Somewhat Concerned	5- Extremely Concerned	4- Somewhat Concerned	4- Somewhat Concerned	4- Somewhat Concerned	5- Extremely Concerned	5- Extremely Concerned	5- Extremely Concerned	5- Extremely Concerned	3- Neutral	5- Extremely Concerned	1- No Concern at All	1- No Concern at All	4- Somewhat Concerned	4- Somewhat Concerned	4- Somewhat Concerned											4- Somewhat Support	No	NOAA’s National Marine Fisheries Service,Georgia Department of Natural Resources,Coastal Conservation Association (CCA) of Georgia,International Game and Fish Association (IGFA),Fishing Magazines/Newsletters,Internet,Other Social Media (You Tube, Flickr, Instagram, etc.)		3- Neutral	3- Neutral	3- Neutral	3- Neutral	5- Completely Trust	3- Neutral	3- Neutral	5- Completely Trust	3- Neutral
100	943	TRUE	email	EN	No	3- Neutral	1- No Concern at All	2- Not Very Concerned	5- Extremely Concerned	5- Extremely Concerned	5- Extremely Concerned	3- Neutral	4- Somewhat Concerned	4- Somewhat Concerned	3- Neutral	3- Neutral	4- Somewhat Concerned	5- Extremely Concerned	4- Somewhat Concerned	4- Somewhat Concerned	2- Not Very Concerned	1- No Concern at All	3- Neutral	5- Extremely Concerned	5- Extremely Concerned	5- Extremely Concerned	3- Neutral	4- Somewhat Concerned	4- Somewhat Concerned	3- Neutral	3- Neutral	4- Somewhat Concerned	5- Extremely Concerned	5- Extremely Concerned	4- Somewhat Concerned	4- Somewhat Support	4- Somewhat Support	Yes	Gray’s Reef National Marine Sanctuary Web site,Georgia Department of Natural Resources,American Sportfishing Association (ASA),Fishing Magazines/Newsletters,Radio				3- Neutral			3- Neutral		5- Completely Trust
100	1662	TRUE	email	EN	No	4- Somewhat Concerned	2- Not Very Concerned	2- Not Very Concerned	4- Somewhat Concerned	4- Somewhat Concerned	4- Somewhat Concerned	3- Neutral	4- Somewhat Concerned	4- Somewhat Concerned	2- Not Very Concerned	2- Not Very Concerned	2- Not Very Concerned	2- Not Very Concerned	4- Somewhat Concerned	2- Not Very Concerned																2- Somewhat Against	4- Somewhat Support	No	NOAA’s National Marine Fisheries Service,Georgia Department of Natural Resources,Recreational Fishing Alliance (RFA),International Game and Fish Association (IGFA),Newspapers,Radio,Television		3- Neutral	3- Neutral	3- Neutral	3- Neutral	4- Trust MuchVery	4- Trust MuchVery		4- Trust MuchVery
100	794	TRUE	email	EN	No	4- Somewhat Concerned	1- No Concern at All	1- No Concern at All	3- Neutral	4- Somewhat Concerned	4- Somewhat Concerned	3- Neutral	3- Neutral	3- Neutral	3- Neutral	2- Not Very Concerned	2- Not Very Concerned	5- Extremely Concerned	4- Somewhat Concerned	2- Not Very Concerned	3- Neutral	1- No Concern at All	1- No Concern at All	3- Neutral	3- Neutral	4- Somewhat Concerned	3- Neutral	3- Neutral	3- Neutral	3- Neutral	2- Not Very Concerned	3- Neutral	4- Somewhat Concerned	4- Somewhat Concerned	2- Not Very Concerned	5- Strongly Support	4- Somewhat Support	No	Gray’s Reef National Marine Sanctuary Advisory Council,Gray’s Reef National Marine Sanctuary Staff,Gray’s Reef National Marine Sanctuary Web site,Georgia Department of Natural Resources,Gray’s Reef National Marine Sanctuary Facebook Page,Gray’s Reef National Marine Sanctuary Twitter Feed		3- Neutral	4- Trust MuchVery	4- Trust MuchVery	4- Trust MuchVery	3- Neutral	3- Neutral	1- No Trust at All	4- Trust MuchVery	2- Very Little Trust
100	574	TRUE	email	EN	No	4- Somewhat Concerned	1- No Concern at All	1- No Concern at All	4- Somewhat Concerned	5- Extremely Concerned	5- Extremely Concerned	2- Not Very Concerned	5- Extremely Concerned	5- Extremely Concerned	1- No Concern at All	5- Extremely Concerned	2- Not Very Concerned	2- Not Very Concerned	5- Extremely Concerned	2- Not Very Concerned	4- Somewhat Concerned	1- No Concern at All	1- No Concern at All	3- Neutral	5- Extremely Concerned	5- Extremely Concerned	2- Not Very Concerned	4- Somewhat Concerned	5- Extremely Concerned	1- No Concern at All	5- Extremely Concerned	3- Neutral	1- No Concern at All	5- Extremely Concerned	1- No Concern at All	4- Somewhat Support	5- Strongly Support	No	Gray’s Reef National Marine Sanctuary Web site,Georgia Department of Natural Resources,Fishing Magazines/Newsletters,Newspapers,Radio,Television,Internet,Gray’s Reef National Marine Sanctuary Facebook Page		5- Completely Trust	5- Completely Trust	5- Completely Trust	5- Completely Trust	5- Completely Trust	5- Completely Trust	5- Completely Trust	5- Completely Trust
100	877	TRUE	email	EN	No	4- Somewhat Concerned	2- Not Very Concerned	2- Not Very Concerned	3- Neutral	4- Somewhat Concerned	4- Somewhat Concerned	4- Somewhat Concerned	4- Somewhat Concerned	4- Somewhat Concerned	5- Extremely Concerned	5- Extremely Concerned	5- Extremely Concerned	5- Extremely Concerned	5- Extremely Concerned	2- Not Very Concerned	4- Somewhat Concerned	3- Neutral	2- Not Very Concerned	4- Somewhat Concerned	4- Somewhat Concerned	4- Somewhat Concerned	5- Extremely Concerned	5- Extremely Concerned	3- Neutral	5- Extremely Concerned	5- Extremely Concerned	5- Extremely Concerned	5- Extremely Concerned	5- Extremely Concerned	3- Neutral	4- Somewhat Support	5- Strongly Support	Yes	Gray’s Reef National Marine Sanctuary Web site,NOAA’s National Marine Fisheries Service,Georgia Department of Natural Resources,SCUBA diving magazines/Newsletters,Television,Internet,Other Social Media (You Tube, Flickr, Instagram, etc.)		3- Neutral	3- Neutral	3- Neutral	3- Neutral	3- Neutral	3- Neutral	3- Neutral	3- Neutral	3- Neutral
100	825536	TRUE	email	EN	No		1- No Concern at All	2- Not Very Concerned	3- Neutral	3- Neutral	3- Neutral	3- Neutral	3- Neutral	2- Not Very Concerned	3- Neutral	2- Not Very Concerned	4- Somewhat Concerned	3- Neutral	3- Neutral	2- Not Very Concerned	5- Extremely Concerned	1- No Concern at All		2- Not Very Concerned		3- Neutral	3- Neutral	2- Not Very Concerned	3- Neutral	3- Neutral	4- Somewhat Concerned	3- Neutral	2- Not Very Concerned	4- Somewhat Concerned	3- Neutral	5- Strongly Support	2- Somewhat Against	Yes	Georgia Sea Grant,Coastal Conservation Association (CCA) of Georgia,Word of Mouth		4- Trust MuchVery	3- Neutral	4- Trust MuchVery	5- Completely Trust	5- Completely Trust		4- Trust MuchVery	3- Neutral	1- No Trust at All
100	808	TRUE	email	EN	No	3- Neutral	3- Neutral	3- Neutral	4- Somewhat Concerned	4- Somewhat Concerned	4- Somewhat Concerned	4- Somewhat Concerned	3- Neutral	4- Somewhat Concerned	4- Somewhat Concerned	3- Neutral	3- Neutral	4- Somewhat Concerned	5- Extremely Concerned	3- Neutral	3- Neutral	3- Neutral	3- Neutral	4- Somewhat Concerned	4- Somewhat Concerned	4- Somewhat Concerned	3- Neutral		3- Neutral	4- Somewhat Concerned	3- Neutral	3- Neutral	4- Somewhat Concerned	4- Somewhat Concerned	3- Neutral	4- Somewhat Support	4- Somewhat Support	No	Gray’s Reef National Marine Sanctuary Staff,Georgia Department of Natural Resources,Recreational Fishing Alliance (RFA),American Sportfishing Association (ASA),International Game and Fish Association (IGFA),Southern Kingfish Association (SKA),Fishing Magazines/Newsletters		4- Trust MuchVery	4- Trust MuchVery						5- Completely Trust
100	1097	TRUE	email	EN	No	5- Extremely Concerned	5- Extremely Concerned	5- Extremely Concerned	5- Extremely Concerned	5- Extremely Concerned	5- Extremely Concerned	5- Extremely Concerned	5- Extremely Concerned	5- Extremely Concerned	5- Extremely Concerned	5- Extremely Concerned	5- Extremely Concerned	5- Extremely Concerned	5- Extremely Concerned	5- Extremely Concerned	5- Extremely Concerned	5- Extremely Concerned	5- Extremely Concerned	5- Extremely Concerned	5- Extremely Concerned	5- Extremely Concerned	5- Extremely Concerned	5- Extremely Concerned	5- Extremely Concerned	5- Extremely Concerned	5- Extremely Concerned	5- Extremely Concerned	5- Extremely Concerned	5- Extremely Concerned	5- Extremely Concerned		4- Somewhat Support	No	South Atlantic Fishery Management Council,Georgia Department of Natural Resources,Georgia Sea Grant,Coastal Conservation Association (CCA) of Georgia,Recreational Fishing Alliance (RFA),American Sportfishing Association (ASA),National Coalition for Marine Conservation,International Game and Fish Association (IGFA),Southern Kingfish Association (SKA),Fishing Magazines/Newsletters,Newspapers,Intern…		3- Neutral	3- Neutral	3- Neutral	3- Neutral	4- Trust MuchVery	4- Trust MuchVery	4- Trust MuchVery	4- Trust MuchVery
100	872	TRUE	email	EN	No	4- Somewhat Concerned	3- Neutral	3- Neutral	4- Somewhat Concerned	5- Extremely Concerned	5- Extremely Concerned	3- Neutral	4- Somewhat Concerned	5- Extremely Concerned	3- Neutral	3- Neutral	3- Neutral	5- Extremely Concerned	5- Extremely Concerned	3- Neutral	4- Somewhat Concerned	3- Neutral	3- Neutral	5- Extremely Concerned	5- Extremely Concerned	5- Extremely Concerned	3- Neutral	4- Somewhat Concerned	5- Extremely Concerned	3- Neutral	3- Neutral	3- Neutral	4- Somewhat Concerned	5- Extremely Concerned	3- Neutral	4- Somewhat Support	4- Somewhat Support	No	NOAA’s National Marine Fisheries Service,American Sportfishing Association (ASA),International Game and Fish Association (IGFA),Southern Kingfish Association (SKA),Fishing Magazines/Newsletters,SCUBA diving magazines/Newsletters,Others (please specify, include people like a marina manager, other anglers or divers, local community leader, family member, friend, etc.)	Area fishermen	3- Neutral	3- Neutral	3- Neutral	3- Neutral	4- Trust MuchVery	3- Neutral	2- Very Little Trust	3- Neutral	3- Neutral
100	630920	TRUE	email	EN	No	4- Somewhat Concerned	3- Neutral	4- Somewhat Concerned	5- Extremely Concerned	5- Extremely Concerned	4- Somewhat Concerned	3- Neutral	4- Somewhat Concerned	4- Somewhat Concerned	3- Neutral	4- Somewhat Concerned	4- Somewhat Concerned	5- Extremely Concerned	5- Extremely Concerned	3- Neutral	4- Somewhat Concerned	3- Neutral		4- Somewhat Concerned	5- Extremely Concerned	4- Somewhat Concerned	3- Neutral	3- Neutral	4- Somewhat Concerned	2- Not Very Concerned	1- No Concern at All	4- Somewhat Concerned	5- Extremely Concerned	5- Extremely Concerned	4- Somewhat Concerned	5- Strongly Support	5- Strongly Support	Yes	Gray’s Reef National Marine Sanctuary Web site,Georgia Department of Natural Resources,Recreational Fishing Alliance (RFA),American Sportfishing Association (ASA),Fishing Magazines/Newsletters,Internet		3- Neutral	3- Neutral	4- Trust MuchVery	3- Neutral	4- Trust MuchVery	4- Trust MuchVery	3- Neutral	4- Trust MuchVery	3- Neutral
100	6180	TRUE	email	EN	No	2- Not Very Concerned	1- No Concern at All	4- Somewhat Concerned	4- Somewhat Concerned	5- Extremely Concerned	5- Extremely Concerned	2- Not Very Concerned	4- Somewhat Concerned	4- Somewhat Concerned	2- Not Very Concerned	2- Not Very Concerned	2- Not Very Concerned	4- Somewhat Concerned	5- Extremely Concerned	2- Not Very Concerned	4- Somewhat Concerned	1- No Concern at All	2- Not Very Concerned	5- Extremely Concerned	4- Somewhat Concerned	4- Somewhat Concerned	2- Not Very Concerned	2- Not Very Concerned	2- Not Very Concerned	2- Not Very Concerned	3- Neutral	2- Not Very Concerned	4- Somewhat Concerned	5- Extremely Concerned	2- Not Very Concerned	4- Somewhat Support	4- Somewhat Support	Yes	Georgia Department of Natural Resources,Television									5- Completely Trust
100	1036	TRUE	email	EN	No	5- Extremely Concerned	3- Neutral	3- Neutral	4- Somewhat Concerned	5- Extremely Concerned	4- Somewhat Concerned	4- Somewhat Concerned	5- Extremely Concerned	4- Somewhat Concerned	5- Extremely Concerned	5- Extremely Concerned	5- Extremely Concerned	5- Extremely Concerned	5- Extremely Concerned	4- Somewhat Concerned	3- Neutral	3- Neutral	3- Neutral	3- Neutral	4- Somewhat Concerned	4- Somewhat Concerned	5- Extremely Concerned	5- Extremely Concerned	3- Neutral	5- Extremely Concerned	5- Extremely Concerned	5- Extremely Concerned	1- No Concern at All	5- Extremely Concerned	3- Neutral	5- Strongly Support	5- Strongly Support	Yes	NOAA’s National Marine Fisheries Service,South Atlantic Fishery Management Council,Georgia Department of Natural Resources,American Sportfishing Association (ASA),Fishing Magazines/Newsletters,SCUBA diving magazines/Newsletters,Internet,Other Social Media (You Tube, Flickr, Instagram, etc.),Word of Mouth						4- Trust MuchVery			4- Trust MuchVery
100	551	TRUE	email	EN	No	5- Extremely Concerned	4- Somewhat Concerned	1- No Concern at All	5- Extremely Concerned	5- Extremely Concerned	5- Extremely Concerned	4- Somewhat Concerned	4- Somewhat Concerned	2- Not Very Concerned	4- Somewhat Concerned	1- No Concern at All	5- Extremely Concerned	5- Extremely Concerned	5- Extremely Concerned	3- Neutral	5- Extremely Concerned	4- Somewhat Concerned	2- Not Very Concerned	5- Extremely Concerned	5- Extremely Concerned	5- Extremely Concerned	5- Extremely Concerned	5- Extremely Concerned	3- Neutral	4- Somewhat Concerned	1- No Concern at All	5- Extremely Concerned	5- Extremely Concerned	5- Extremely Concerned	2- Not Very Concerned	4- Somewhat Support	5- Strongly Support	Yes	Gray’s Reef National Marine Sanctuary Advisory Council,Gray’s Reef National Marine Sanctuary Staff,Gray’s Reef National Marine Sanctuary Web site,Gray’s Reef National Marine Sanctuary Foundation,NOAA’s National Marine Fisheries Service,Atlantic States Marine Fisheries Commission,South Atlantic Fishery Management Council,Georgia Department of Natural Resources,Georgia Sea Grant,Coastal Conservatio…		5- Completely Trust	5- Completely Trust	4- Trust MuchVery	4- Trust MuchVery	5- Completely Trust	5- Completely Trust	5- Completely Trust	4- Trust MuchVery	3- Neutral
100	583	TRUE	email	EN	No	3- Neutral	3- Neutral	4- Somewhat Concerned	4- Somewhat Concerned	4- Somewhat Concerned	4- Somewhat Concerned	3- Neutral	4- Somewhat Concerned	4- Somewhat Concerned	3- Neutral	3- Neutral	3- Neutral	4- Somewhat Concerned	4- Somewhat Concerned	3- Neutral	3- Neutral	3- Neutral	3- Neutral	3- Neutral	3- Neutral	3- Neutral	3- Neutral	4- Somewhat Concerned	3- Neutral	3- Neutral	3- Neutral	4- Somewhat Concerned	4- Somewhat Concerned	4- Somewhat Concerned	4- Somewhat Concerned	5- Strongly Support	4- Somewhat Support	Yes	Georgia Department of Natural Resources,Fishing Magazines/Newsletters,Newspapers,Television,Internet,Other Social Media (You Tube, Flickr, Instagram, etc.),Word of Mouth,Others (please specify, include people like a marina manager, other anglers or divers, local community leader, family member, friend, etc.)		3- Neutral	3- Neutral	3- Neutral	3- Neutral	3- Neutral	3- Neutral	3- Neutral	3- Neutral	3- Neutral
100	494694	TRUE	email	EN	No	5- Extremely Concerned	4- Somewhat Concerned	4- Somewhat Concerned	4- Somewhat Concerned	5- Extremely Concerned	5- Extremely Concerned	4- Somewhat Concerned	4- Somewhat Concerned	4- Somewhat Concerned	4- Somewhat Concerned	4- Somewhat Concerned	4- Somewhat Concerned	5- Extremely Concerned	5- Extremely Concerned	3- Neutral	4- Somewhat Concerned	3- Neutral	3- Neutral	5- Extremely Concerned	4- Somewhat Concerned	4- Somewhat Concerned	4- Somewhat Concerned	4- Somewhat Concerned	4- Somewhat Concerned	4- Somewhat Concerned	4- Somewhat Concerned	4- Somewhat Concerned	4- Somewhat Concerned	4- Somewhat Concerned	4- Somewhat Concerned	4- Somewhat Support	4- Somewhat Support	No	Atlantic States Marine Fisheries Commission,Georgia Department of Natural Resources,American Sportfishing Association (ASA),International Game and Fish Association (IGFA),Fishing Magazines/Newsletters,Newspapers,Internet		3- Neutral	3- Neutral	3- Neutral	3- Neutral	3- Neutral	3- Neutral		4- Trust MuchVery	3- Neutral
100	1151	TRUE	email	EN	No	4- Somewhat Concerned	3- Neutral	4- Somewhat Concerned	5- Extremely Concerned	5- Extremely Concerned	4- Somewhat Concerned	4- Somewhat Concerned	4- Somewhat Concerned	4- Somewhat Concerned	4- Somewhat Concerned	4- Somewhat Concerned	4- Somewhat Concerned	5- Extremely Concerned	5- Extremely Concerned	4- Somewhat Concerned	4- Somewhat Concerned	4- Somewhat Concerned	4- Somewhat Concerned	5- Extremely Concerned	5- Extremely Concerned	5- Extremely Concerned	4- Somewhat Concerned	5- Extremely Concerned	4- Somewhat Concerned	4- Somewhat Concerned	4- Somewhat Concerned	4- Somewhat Concerned	5- Extremely Concerned	5- Extremely Concerned	4- Somewhat Concerned	4- Somewhat Support	4- Somewhat Support	No			4- Trust MuchVery	4- Trust MuchVery	4- Trust MuchVery	4- Trust MuchVery	4- Trust MuchVery	4- Trust MuchVery	4- Trust MuchVery	4- Trust MuchVery	4- Trust MuchVery
100	1383760	TRUE	email	EN	Yes	3- Neutral	4- Somewhat Concerned	3- Neutral	5- Extremely Concerned	5- Extremely Concerned	5- Extremely Concerned	3- Neutral	4- Somewhat Concerned	3- Neutral	3- Neutral	3- Neutral	3- Neutral	5- Extremely Concerned	5- Extremely Concerned	5- Extremely Concerned																5- Strongly Support	5- Strongly Support	Yes	Gray’s Reef National Marine Sanctuary Staff,NOAA’s National Marine Fisheries Service,Georgia Department of Natural Resources,International Game and Fish Association (IGFA),Fishing Magazines/Newsletters,Newspapers,Internet,Word of Mouth,Others (please specify, include people like a marina manager, other anglers or divers, local community leader, family member, friend, etc.)	local anglers/ bait shop employes								4- Trust Very Much
100	440	TRUE	email	EN	No	4- Somewhat Concerned	5- Extremely Concerned	5- Extremely Concerned	5- Extremely Concerned	5- Extremely Concerned	5- Extremely Concerned	3- Neutral	3- Neutral	4- Somewhat Concerned	4- Somewhat Concerned	4- Somewhat Concerned	3- Neutral	5- Extremely Concerned	5- Extremely Concerned	4- Somewhat Concerned	4- Somewhat Concerned	5- Extremely Concerned	5- Extremely Concerned	5- Extremely Concerned	5- Extremely Concerned	5- Extremely Concerned	4- Somewhat Concerned	4- Somewhat Concerned	4- Somewhat Concerned	4- Somewhat Concerned	4- Somewhat Concerned	4- Somewhat Concerned	4- Somewhat Concerned	4- Somewhat Concerned	4- Somewhat Concerned	5- Strongly Support	5- Strongly Support	Yes	Georgia Department of Natural Resources,International Game and Fish Association (IGFA),SCUBA diving magazines/Newsletters,Internet		5- Completely Trust	5- Completely Trust	5- Completely Trust	5- Completely Trust	5- Completely Trust	5- Completely Trust	5- Completely Trust	5- Completely Trust	5- Completely Trust
100	1265	TRUE	email	EN	No	3- Neutral	4- Somewhat Concerned	4- Somewhat Concerned	3- Neutral	5- Extremely Concerned	5- Extremely Concerned	3- Neutral	3- Neutral	4- Somewhat Concerned	4- Somewhat Concerned	3- Neutral	4- Somewhat Concerned	4- Somewhat Concerned	5- Extremely Concerned	3- Neutral	4- Somewhat Concerned	4- Somewhat Concerned	4- Somewhat Concerned	3- Neutral	5- Extremely Concerned	5- Extremely Concerned	3- Neutral	3- Neutral	4- Somewhat Concerned	4- Somewhat Concerned	3- Neutral	4- Somewhat Concerned	4- Somewhat Concerned	5- Extremely Concerned	3- Neutral	5- Strongly Support	5- Strongly Support	Yes	NOAA’s National Marine Fisheries Service,Georgia Department of Natural Resources,Fishing Magazines/Newsletters,SCUBA diving magazines/Newsletters,Newspapers,Radio,Television,Internet,Other Social Media (You Tube, Flickr, Instagram, etc.),Word of Mouth									4- Trust MuchVery
100	1154	TRUE	email	EN	Yes	3- Neutral	3- Neutral	3- Neutral	5- Extremely Concerned	5- Extremely Concerned	5- Extremely Concerned	2- Not Very Concerned	1- No Concern at All	4- Somewhat Concerned	1- No Concern at All	1- No Concern at All	1- No Concern at All	4- Somewhat Concerned	5- Extremely Concerned	1- No Concern at All	1- No Concern at All	1- No Concern at All	1- No Concern at All	5- Extremely Concerned	5- Extremely Concerned	5- Extremely Concerned	1- No Concern at All	1- No Concern at All	4- Somewhat Concerned	1- No Concern at All	1- No Concern at All	1- No Concern at All	4- Somewhat Concerned	5- Extremely Concerned	2- Not Very Concerned	5- Strongly Support	5- Strongly Support	Yes	NOAA’s National Marine Fisheries Service,Atlantic States Marine Fisheries Commission,South Atlantic Fishery Management Council,Georgia Department of Natural Resources,Recreational Fishing Alliance (RFA),American Sportfishing Association (ASA),International Game and Fish Association (IGFA),Southern Kingfish Association (SKA),Fishing Magazines/Newsletters		4- Trust Very Much	4- Trust Very Much	4- Trust Very Much	4- Trust Very Much	5- Completely Trust	5- Completely Trust	5- Completely Trust	5- Completely Trust	3- Neutral
100	2977	TRUE	email	EN	No	3- Neutral	3- Neutral	3- Neutral	4- Somewhat Concerned	3- Neutral	3- Neutral	4- Somewhat Concerned	4- Somewhat Concerned	2- Not Very Concerned	2- Not Very Concerned	2- Not Very Concerned	2- Not Very Concerned	4- Somewhat Concerned	4- Somewhat Concerned	2- Not Very Concerned	3- Neutral	3- Neutral	3- Neutral	4- Somewhat Concerned	3- Neutral	3- Neutral	4- Somewhat Concerned	4- Somewhat Concerned	3- Neutral	2- Not Very Concerned	2- Not Very Concerned	3- Neutral	4- Somewhat Concerned	4- Somewhat Concerned	2- Not Very Concerned	1- No Support at All	1- No Support at All	Yes	Radio,Television,Internet
100	759	TRUE	email	EN	No	5- Extremely Concerned	2- Not Very Concerned	2- Not Very Concerned	5- Extremely Concerned	5- Extremely Concerned	5- Extremely Concerned	2- Not Very Concerned	5- Extremely Concerned	5- Extremely Concerned	3- Neutral	3- Neutral	1- No Concern at All	5- Extremely Concerned	5- Extremely Concerned	3- Neutral	5- Extremely Concerned	2- Not Very Concerned	2- Not Very Concerned	5- Extremely Concerned	5- Extremely Concerned	5- Extremely Concerned	2- Not Very Concerned	2- Not Very Concerned		1- No Concern at All	3- Neutral	3- Neutral	5- Extremely Concerned	5- Extremely Concerned	5- Extremely Concerned	5- Strongly Support	5- Strongly Support	Yes	Radio,Word of Mouth
100	618	TRUE	email	EN	No	4- Somewhat Concerned	2- Not Very Concerned	3- Neutral	4- Somewhat Concerned	4- Somewhat Concerned	3- Neutral	3- Neutral	4- Somewhat Concerned	3- Neutral	2- Not Very Concerned	2- Not Very Concerned	2- Not Very Concerned	4- Somewhat Concerned	4- Somewhat Concerned	2- Not Very Concerned	4- Somewhat Concerned	2- Not Very Concerned	3- Neutral	4- Somewhat Concerned	4- Somewhat Concerned	3- Neutral	2- Not Very Concerned	3- Neutral	2- Not Very Concerned	2- Not Very Concerned	2- Not Very Concerned	2- Not Very Concerned	4- Somewhat Concerned	4- Somewhat Concerned	3- Neutral	4- Somewhat Support	3- Neutral	Yes	Georgia Department of Natural Resources,International Game and Fish Association (IGFA),Internet		3- Neutral	2- Very Little Trust	2- Very Little Trust	3- Neutral	3- Neutral	4- Trust MuchVery	3- Neutral	5- Completely Trust	3- Neutral
100	404	TRUE	email	EN	No	4- Somewhat Concerned	5- Extremely Concerned	5- Extremely Concerned	4- Somewhat Concerned	4- Somewhat Concerned	5- Extremely Concerned	4- Somewhat Concerned	5- Extremely Concerned	5- Extremely Concerned	4- Somewhat Concerned	3- Neutral	4- Somewhat Concerned	4- Somewhat Concerned	5- Extremely Concerned	3- Neutral	4- Somewhat Concerned	4- Somewhat Concerned	4- Somewhat Concerned	4- Somewhat Concerned	4- Somewhat Concerned	4- Somewhat Concerned	4- Somewhat Concerned	4- Somewhat Concerned	4- Somewhat Concerned	4- Somewhat Concerned	4- Somewhat Concerned	4- Somewhat Concerned	4- Somewhat Concerned	4- Somewhat Concerned	4- Somewhat Concerned	5- Strongly Support	4- Somewhat Support	Yes	Georgia Department of Natural Resources,Fishing Magazines/Newsletters,Newspapers,Radio,Television,Internet,Word of Mouth
100	1211	TRUE	email	EN	No	3- Neutral	4- Somewhat Concerned	4- Somewhat Concerned	5- Extremely Concerned	5- Extremely Concerned	4- Somewhat Concerned	2- Not Very Concerned	2- Not Very Concerned	2- Not Very Concerned	3- Neutral	3- Neutral	3- Neutral	4- Somewhat Concerned	4- Somewhat Concerned	3- Neutral	4- Somewhat Concerned	4- Somewhat Concerned	3- Neutral	4- Somewhat Concerned	5- Extremely Concerned	5- Extremely Concerned	3- Neutral	3- Neutral	3- Neutral	3- Neutral	3- Neutral	3- Neutral	4- Somewhat Concerned	5- Extremely Concerned	4- Somewhat Concerned	4- Somewhat Support	5- Strongly Support	No	Georgia Department of Natural Resources,Newspapers,Radio,Television,Internet		4- Trust MuchVery	4- Trust MuchVery	4- Trust MuchVery	4- Trust MuchVery	4- Trust MuchVery	4- Trust MuchVery	4- Trust MuchVery	4- Trust MuchVery	5- Completely Trust
100	701	TRUE	email	EN	No	4- Somewhat Concerned	5- Extremely Concerned	5- Extremely Concerned	5- Extremely Concerned	5- Extremely Concerned	4- Somewhat Concerned	3- Neutral	4- Somewhat Concerned	3- Neutral	3- Neutral	3- Neutral	2- Not Very Concerned	4- Somewhat Concerned	5- Extremely Concerned	4- Somewhat Concerned	4- Somewhat Concerned	5- Extremely Concerned	3- Neutral	4- Somewhat Concerned	4- Somewhat Concerned	4- Somewhat Concerned	3- Neutral	3- Neutral	2- Not Very Concerned	3- Neutral	3- Neutral	3- Neutral	3- Neutral	4- Somewhat Concerned	4- Somewhat Concerned	5- Strongly Support	5- Strongly Support	Yes	Newspapers,Radio,Internet			4- Trust MuchVery	4- Trust MuchVery	3- Neutral	3- Neutral	3- Neutral	3- Neutral	2- Very Little Trust	3- Neutral
100	938	TRUE	email	EN	No	3- Neutral	2- Not Very Concerned	2- Not Very Concerned	3- Neutral	3- Neutral	3- Neutral	3- Neutral	3- Neutral	4- Somewhat Concerned	4- Somewhat Concerned	4- Somewhat Concerned	4- Somewhat Concerned	5- Extremely Concerned	4- Somewhat Concerned	5- Extremely Concerned	3- Neutral	2- Not Very Concerned	1- No Concern at All	4- Somewhat Concerned	4- Somewhat Concerned	3- Neutral	4- Somewhat Concerned	4- Somewhat Concerned	3- Neutral		4- Somewhat Concerned	4- Somewhat Concerned	3- Neutral	4- Somewhat Concerned	2- Not Very Concerned	4- Somewhat Support	4- Somewhat Support	No	Gray’s Reef National Marine Sanctuary Staff,Gray’s Reef National Marine Sanctuary Web site,Georgia Department of Natural Resources,Georgia Sea Grant,Fishing Magazines/Newsletters,Newspapers,Radio			4- Trust MuchVery	3- Neutral					4- Trust MuchVery	3- Neutral
100	1603	TRUE	email	EN	No	3- Neutral	1- No Concern at All	1- No Concern at All	4- Somewhat Concerned	4- Somewhat Concerned	4- Somewhat Concerned	3- Neutral	4- Somewhat Concerned	3- Neutral	3- Neutral	1- No Concern at All	4- Somewhat Concerned	4- Somewhat Concerned	4- Somewhat Concerned	1- No Concern at All	3- Neutral	1- No Concern at All	1- No Concern at All	4- Somewhat Concerned	4- Somewhat Concerned	4- Somewhat Concerned	1- No Concern at All	4- Somewhat Concerned	3- Neutral	3- Neutral	1- No Concern at All	4- Somewhat Concerned	4- Somewhat Concerned	4- Somewhat Concerned	1- No Concern at All	3- Neutral	3- Neutral	No	Georgia Department of Natural Resources,Coastal Conservation Association (CCA) of Georgia,American Sportfishing Association (ASA),Radio,Television,Internet		3- Neutral	3- Neutral	3- Neutral	3- Neutral	3- Neutral	3- Neutral	3- Neutral	3- Neutral	3- Neutral
100	13105	TRUE	email	EN	No	5- Extremely Concerned	5- Extremely Concerned	5- Extremely Concerned	1- No Concern at All	3- Neutral	5- Extremely Concerned	2- Not Very Concerned	5- Extremely Concerned	5- Extremely Concerned	3- Neutral	5- Extremely Concerned	4- Somewhat Concerned	5- Extremely Concerned	5- Extremely Concerned	5- Extremely Concerned	1- No Concern at All	1- No Concern at All	1- No Concern at All	1- No Concern at All	1- No Concern at All	1- No Concern at All	1- No Concern at All	1- No Concern at All	1- No Concern at All	1- No Concern at All	1- No Concern at All	1- No Concern at All	1- No Concern at All	1- No Concern at All	1- No Concern at All	5- Strongly Support	5- Strongly Support	No	Georgia Department of Natural Resources,Fishing Magazines/Newsletters		3- Neutral	3- Neutral	3- Neutral	3- Neutral	3- Neutral	3- Neutral	3- Neutral	3- Neutral	3- Neutral
100	1060607	TRUE	email	EN	No	3- Neutral	3- Neutral	3- Neutral	3- Neutral	3- Neutral	4- Somewhat Concerned	3- Neutral	4- Somewhat Concerned	4- Somewhat Concerned	3- Neutral	3- Neutral	3- Neutral	4- Somewhat Concerned	4- Somewhat Concerned	3- Neutral
100	842	TRUE	email	EN	No	4- Somewhat Concerned	2- Not Very Concerned	4- Somewhat Concerned	4- Somewhat Concerned	4- Somewhat Concerned	4- Somewhat Concerned	4- Somewhat Concerned	4- Somewhat Concerned	5- Extremely Concerned	4- Somewhat Concerned	4- Somewhat Concerned	4- Somewhat Concerned	4- Somewhat Concerned	5- Extremely Concerned	1- No Concern at All	4- Somewhat Concerned	3- Neutral	4- Somewhat Concerned	4- Somewhat Concerned	3- Neutral	4- Somewhat Concerned	3- Neutral	4- Somewhat Concerned	5- Extremely Concerned	4- Somewhat Concerned	4- Somewhat Concerned	4- Somewhat Concerned	3- Neutral	5- Extremely Concerned	1- No Concern at All	1- No Support at All	1- No Support at All	Yes	Georgia Department of Natural Resources,Coastal Conservation Association (CCA) of Georgia,Television,Internet		3- Neutral	3- Neutral	3- Neutral	3- Neutral	3- Neutral	3- Neutral	3- Neutral	5- Completely Trust	3- Neutral
100	827	TRUE	email	EN	No	4- Somewhat Concerned	3- Neutral	3- Neutral	5- Extremely Concerned	5- Extremely Concerned	5- Extremely Concerned	5- Extremely Concerned	4- Somewhat Concerned	4- Somewhat Concerned	3- Neutral	5- Extremely Concerned	5- Extremely Concerned	5- Extremely Concerned	5- Extremely Concerned	4- Somewhat Concerned	4- Somewhat Concerned	3- Neutral	3- Neutral	5- Extremely Concerned	5- Extremely Concerned	5- Extremely Concerned	5- Extremely Concerned	4- Somewhat Concerned	3- Neutral	3- Neutral	5- Extremely Concerned	5- Extremely Concerned	5- Extremely Concerned	5- Extremely Concerned	4- Somewhat Concerned	5- Strongly Support	5- Strongly Support	Yes	NOAA’s National Marine Fisheries Service,Georgia Department of Natural Resources,Georgia Sea Grant,Coastal Conservation Association (CCA) of Georgia,SCUBA diving magazines/Newsletters						4- Trust MuchVery			5- Completely Trust	5- Completely Trust
100	1147	TRUE	email	EN	No	4- Somewhat Concerned	4- Somewhat Concerned	4- Somewhat Concerned	4- Somewhat Concerned	5- Extremely Concerned	5- Extremely Concerned	3- Neutral	4- Somewhat Concerned	4- Somewhat Concerned	5- Extremely Concerned	3- Neutral	4- Somewhat Concerned	5- Extremely Concerned	5- Extremely Concerned	3- Neutral	4- Somewhat Concerned	4- Somewhat Concerned	4- Somewhat Concerned	4- Somewhat Concerned	5- Extremely Concerned	5- Extremely Concerned	4- Somewhat Concerned	4- Somewhat Concerned	4- Somewhat Concerned	5- Extremely Concerned	3- Neutral	5- Extremely Concerned	5- Extremely Concerned	5- Extremely Concerned	4- Somewhat Concerned	5- Strongly Support	5- Strongly Support	Yes	Georgia Department of Natural Resources,Television,Internet,Other Social Media (You Tube, Flickr, Instagram, etc.)		5- Completely Trust	5- Completely Trust	5- Completely Trust	5- Completely Trust				5- Completely Trust
100	817	TRUE	email	EN	No	3- Neutral	3- Neutral	3- Neutral	5- Extremely Concerned	4- Somewhat Concerned	4- Somewhat Concerned	3- Neutral	2- Not Very Concerned	4- Somewhat Concerned	2- Not Very Concerned	5- Extremely Concerned	4- Somewhat Concerned	5- Extremely Concerned	5- Extremely Concerned	5- Extremely Concerned	3- Neutral	3- Neutral	3- Neutral	5- Extremely Concerned	5- Extremely Concerned	5- Extremely Concerned	4- Somewhat Concerned	4- Somewhat Concerned	4- Somewhat Concerned	2- Not Very Concerned	5- Extremely Concerned	4- Somewhat Concerned	5- Extremely Concerned	5- Extremely Concerned	5- Extremely Concerned	4- Somewhat Support	4- Somewhat Support	Yes	Georgia Department of Natural Resources,Fishing Magazines/Newsletters,Radio,Television,Internet		3- Neutral	3- Neutral	3- Neutral	3- Neutral	3- Neutral	3- Neutral	3- Neutral	4- Trust MuchVery	3- Neutral
100	1358	TRUE	email	EN	No	3- Neutral	1- No Concern at All	1- No Concern at All	1- No Concern at All	2- Not Very Concerned	2- Not Very Concerned	1- No Concern at All	1- No Concern at All	2- Not Very Concerned	1- No Concern at All	1- No Concern at All	1- No Concern at All	2- Not Very Concerned	2- Not Very Concerned	2- Not Very Concerned	1- No Concern at All	1- No Concern at All	1- No Concern at All	1- No Concern at All	2- Not Very Concerned	1- No Concern at All	1- No Concern at All	1- No Concern at All	1- No Concern at All	1- No Concern at All	1- No Concern at All	1- No Concern at All	1- No Concern at All	2- Not Very Concerned	1- No Concern at All	3- Neutral	3- Neutral	No	Gray’s Reef National Marine Sanctuary Web site,Gray’s Reef National Marine Sanctuary Foundation,NOAA’s National Marine Fisheries Service,South Atlantic Fishery Management Council,Georgia Department of Natural Resources,Recreational Fishing Alliance (RFA),Fishing Magazines/Newsletters,Word of Mouth		4- Trust MuchVery	4- Trust MuchVery	4- Trust MuchVery	4- Trust MuchVery	4- Trust MuchVery	4- Trust MuchVery	3- Neutral	3- Neutral	3- Neutral
100	878	TRUE	email	EN	No	4- Somewhat Concerned	2- Not Very Concerned	3- Neutral	4- Somewhat Concerned	4- Somewhat Concerned	3- Neutral	3- Neutral	3- Neutral	4- Somewhat Concerned	3- Neutral	2- Not Very Concerned	2- Not Very Concerned	4- Somewhat Concerned	4- Somewhat Concerned	2- Not Very Concerned	3- Neutral	3- Neutral														4- Somewhat Support	4- Somewhat Support	Yes	Gray’s Reef National Marine Sanctuary Staff,Gray’s Reef National Marine Sanctuary Web site,Gray’s Reef National Marine Sanctuary Foundation,NOAA’s National Marine Fisheries Service,South Atlantic Fishery Management Council,Georgia Department of Natural Resources,Coastal Conservation Association (CCA) of Georgia,Fishing Magazines/Newsletters,Newspapers,Internet,Gray’s Reef National Marine Sanctuar…		4- Trust MuchVery	4- Trust MuchVery	4- Trust MuchVery	4- Trust MuchVery	4- Trust MuchVery	4- Trust MuchVery	4- Trust MuchVery	4- Trust MuchVery	3- Neutral
100	873	TRUE	email	EN	No	4- Somewhat Concerned	2- Not Very Concerned	4- Somewhat Concerned	2- Not Very Concerned	2- Not Very Concerned	2- Not Very Concerned	3- Neutral	3- Neutral	3- Neutral	3- Neutral	3- Neutral	3- Neutral	4- Somewhat Concerned	5- Extremely Concerned	3- Neutral	3- Neutral	3- Neutral	3- Neutral	3- Neutral	3- Neutral	3- Neutral	3- Neutral	3- Neutral	3- Neutral	3- Neutral	3- Neutral	3- Neutral	3- Neutral	3- Neutral	3- Neutral	5- Strongly Support	5- Strongly Support	No	Georgia Department of Natural Resources,Fishing Magazines/Newsletters,Radio,Television,Internet,Word of Mouth									5- Completely Trust
100	1050	TRUE	email	EN	No	4- Somewhat Concerned	3- Neutral	3- Neutral	4- Somewhat Concerned	4- Somewhat Concerned	4- Somewhat Concerned	3- Neutral	4- Somewhat Concerned	4- Somewhat Concerned	2- Not Very Concerned	2- Not Very Concerned	2- Not Very Concerned	3- Neutral	4- Somewhat Concerned	3- Neutral	4- Somewhat Concerned	3- Neutral	3- Neutral	4- Somewhat Concerned	4- Somewhat Concerned	4- Somewhat Concerned	3- Neutral	3- Neutral	3- Neutral	2- Not Very Concerned	2- Not Very Concerned	2- Not Very Concerned	3- Neutral	4- Somewhat Concerned	3- Neutral	3- Neutral	4- Somewhat Support	No	NOAA’s National Marine Fisheries Service,Georgia Department of Natural Resources,Southern Kingfish Association (SKA),Television,Internet,Gray’s Reef National Marine Sanctuary Facebook Page						4- Trust MuchVery			4- Trust MuchVery
100	1826	TRUE	email	EN	No	4- Somewhat Concerned	5- Extremely Concerned	4- Somewhat Concerned	4- Somewhat Concerned	5- Extremely Concerned	5- Extremely Concerned	4- Somewhat Concerned	4- Somewhat Concerned	3- Neutral	3- Neutral	3- Neutral	5- Extremely Concerned	4- Somewhat Concerned	5- Extremely Concerned	4- Somewhat Concerned	4- Somewhat Concerned	4- Somewhat Concerned	4- Somewhat Concerned	4- Somewhat Concerned	5- Extremely Concerned	5- Extremely Concerned	4- Somewhat Concerned	4- Somewhat Concerned	4- Somewhat Concerned	5- Extremely Concerned	3- Neutral	5- Extremely Concerned	4- Somewhat Concerned	5- Extremely Concerned	4- Somewhat Concerned	3- Neutral	5- Strongly Support	Yes	Gray’s Reef National Marine Sanctuary Advisory Council,Gray’s Reef National Marine Sanctuary Staff,Gray’s Reef National Marine Sanctuary Web site,Gray’s Reef National Marine Sanctuary Foundation,NOAA’s National Marine Fisheries Service,Atlantic States Marine Fisheries Commission,South Atlantic Fishery Management Council,Georgia Department of Natural Resources,Georgia Sea Grant,Coastal Conservatio…		3- Neutral	4- Trust MuchVery	4- Trust MuchVery	4- Trust MuchVery	4- Trust MuchVery	4- Trust MuchVery	4- Trust MuchVery	4- Trust MuchVery	4- Trust MuchVery
100	776	TRUE	email	EN	No	1- No Concern at All	1- No Concern at All	1- No Concern at All	1- No Concern at All	1- No Concern at All	1- No Concern at All	1- No Concern at All	1- No Concern at All	1- No Concern at All	1- No Concern at All	1- No Concern at All	1- No Concern at All	1- No Concern at All	1- No Concern at All	1- No Concern at All	1- No Concern at All	1- No Concern at All	1- No Concern at All	1- No Concern at All	1- No Concern at All	1- No Concern at All	1- No Concern at All	1- No Concern at All	1- No Concern at All	1- No Concern at All	1- No Concern at All	1- No Concern at All	1- No Concern at All	1- No Concern at All	1- No Concern at All	3- Neutral	3- Neutral	No	Others (please specify, include people like a marina manager, other anglers or divers, local community leader, family member, friend, etc.)	i don't routinely seek or use this information
100	1125	TRUE	email	EN	No	5- Extremely Concerned	5- Extremely Concerned	5- Extremely Concerned	5- Extremely Concerned	5- Extremely Concerned	5- Extremely Concerned	4- Somewhat Concerned	4- Somewhat Concerned	4- Somewhat Concerned	5- Extremely Concerned	4- Somewhat Concerned	4- Somewhat Concerned	5- Extremely Concerned	5- Extremely Concerned	5- Extremely Concerned	5- Extremely Concerned	5- Extremely Concerned	4- Somewhat Concerned	5- Extremely Concerned	5- Extremely Concerned	5- Extremely Concerned	4- Somewhat Concerned	4- Somewhat Concerned	4- Somewhat Concerned	5- Extremely Concerned	4- Somewhat Concerned	4- Somewhat Concerned	5- Extremely Concerned	5- Extremely Concerned	5- Extremely Concerned	5- Strongly Support	5- Strongly Support	Yes	South Atlantic Fishery Management Council,Recreational Fishing Alliance (RFA),Fishing Magazines/Newsletters,Internet								2- Very Little Trust
100	730	TRUE	email	EN	No	4- Somewhat Concerned	2- Not Very Concerned	2- Not Very Concerned	4- Somewhat Concerned	4- Somewhat Concerned	4- Somewhat Concerned	2- Not Very Concerned	3- Neutral	1- No Concern at All	1- No Concern at All	1- No Concern at All	4- Somewhat Concerned	5- Extremely Concerned	4- Somewhat Concerned	2- Not Very Concerned	2- Not Very Concerned	3- Neutral	1- No Concern at All	4- Somewhat Concerned	4- Somewhat Concerned	5- Extremely Concerned	3- Neutral	2- Not Very Concerned	5- Extremely Concerned	1- No Concern at All	1- No Concern at All	2- Not Very Concerned	5- Extremely Concerned	4- Somewhat Concerned	1- No Concern at All	3- Neutral	4- Somewhat Support	No	NOAA’s National Marine Fisheries Service,Georgia Department of Natural Resources,International Game and Fish Association (IGFA),Fishing Magazines/Newsletters,Newspapers,Internet,Other Social Media (You Tube, Flickr, Instagram, etc.),Word of Mouth		3- Neutral	3- Neutral	3- Neutral	3- Neutral	3- Neutral	3- Neutral	2- Very Little Trust	4- Trust MuchVery	3- Neutral
100	1087	TRUE	email	EN	No	5- Extremely Concerned	1- No Concern at All	1- No Concern at All	5- Extremely Concerned	5- Extremely Concerned	5- Extremely Concerned	4- Somewhat Concerned	5- Extremely Concerned	5- Extremely Concerned	4- Somewhat Concerned	5- Extremely Concerned	4- Somewhat Concerned	5- Extremely Concerned	5- Extremely Concerned	3- Neutral	5- Extremely Concerned	1- No Concern at All	1- No Concern at All	5- Extremely Concerned	5- Extremely Concerned	5- Extremely Concerned	3- Neutral	5- Extremely Concerned	5- Extremely Concerned	4- Somewhat Concerned	3- Neutral	5- Extremely Concerned	5- Extremely Concerned	5- Extremely Concerned	3- Neutral	5- Strongly Support	5- Strongly Support	Yes	Georgia Department of Natural Resources,Fishing Magazines/Newsletters,SCUBA diving magazines/Newsletters,Radio,Television,Internet,Word of Mouth						4- Trust MuchVery		4- Trust MuchVery	5- Completely Trust
100	280	TRUE	email	EN	No	4- Somewhat Concerned	1- No Concern at All	1- No Concern at All	5- Extremely Concerned	4- Somewhat Concerned	4- Somewhat Concerned	3- Neutral	3- Neutral	4- Somewhat Concerned	1- No Concern at All	1- No Concern at All	1- No Concern at All	4- Somewhat Concerned	4- Somewhat Concerned	1- No Concern at All	4- Somewhat Concerned	1- No Concern at All	1- No Concern at All	5- Extremely Concerned	4- Somewhat Concerned	4- Somewhat Concerned	3- Neutral	3- Neutral	4- Somewhat Concerned	1- No Concern at All	1- No Concern at All	2- Not Very Concerned	4- Somewhat Concerned	4- Somewhat Concerned	1- No Concern at All	5- Strongly Support	5- Strongly Support	Yes	Internet
100	802	TRUE	email	EN	No	3- Neutral	5- Extremely Concerned	3- Neutral	5- Extremely Concerned	4- Somewhat Concerned	4- Somewhat Concerned	3- Neutral	5- Extremely Concerned	3- Neutral	5- Extremely Concerned	3- Neutral	5- Extremely Concerned	5- Extremely Concerned	5- Extremely Concerned	3- Neutral	3- Neutral	3- Neutral	3- Neutral	5- Extremely Concerned	3- Neutral	3- Neutral	5- Extremely Concerned	5- Extremely Concerned	3- Neutral	5- Extremely Concerned	3- Neutral	5- Extremely Concerned	3- Neutral	5- Extremely Concerned	3- Neutral	5- Strongly Support	5- Strongly Support	Yes	Georgia Department of Natural Resources,Fishing Magazines/Newsletters,Internet,Other Social Media (You Tube, Flickr, Instagram, etc.)								4- Trust MuchVery	5- Completely Trust
100	1071	TRUE	email	EN	No	5- Extremely Concerned	3- Neutral	4- Somewhat Concerned	5- Extremely Concerned	5- Extremely Concerned	5- Extremely Concerned	4- Somewhat Concerned	5- Extremely Concerned	4- Somewhat Concerned	4- Somewhat Concerned	3- Neutral	4- Somewhat Concerned	5- Extremely Concerned	5- Extremely Concerned	5- Extremely Concerned	5- Extremely Concerned	3- Neutral	4- Somewhat Concerned	5- Extremely Concerned	5- Extremely Concerned	5- Extremely Concerned	4- Somewhat Concerned	5- Extremely Concerned	4- Somewhat Concerned	4- Somewhat Concerned	4- Somewhat Concerned	5- Extremely Concerned	5- Extremely Concerned	5- Extremely Concerned	5- Extremely Concerned	5- Strongly Support	5- Strongly Support		NOAA’s National Marine Fisheries Service,South Atlantic Fishery Management Council,Georgia Department of Natural Resources,Coastal Conservation Association (CCA) of Georgia,Fishing Magazines/Newsletters,Television,Internet,Other Social Media (You Tube, Flickr, Instagram, etc.),Word of Mouth				4- Trust MuchVery	3- Neutral	4- Trust MuchVery	4- Trust MuchVery	4- Trust MuchVery	4- Trust MuchVery	4- Trust MuchVery
100	630	TRUE	email	EN	No	5- Extremely Concerned	5- Extremely Concerned	4- Somewhat Concerned	5- Extremely Concerned	5- Extremely Concerned	5- Extremely Concerned	5- Extremely Concerned	5- Extremely Concerned	5- Extremely Concerned	5- Extremely Concerned	1- No Concern at All	5- Extremely Concerned	5- Extremely Concerned	5- Extremely Concerned	4- Somewhat Concerned	5- Extremely Concerned	5- Extremely Concerned	4- Somewhat Concerned	5- Extremely Concerned	5- Extremely Concerned	5- Extremely Concerned	5- Extremely Concerned	5- Extremely Concerned	5- Extremely Concerned	5- Extremely Concerned	1- No Concern at All	5- Extremely Concerned	5- Extremely Concerned	5- Extremely Concerned	5- Extremely Concerned	5- Strongly Support	5- Strongly Support	Yes	Georgia Department of Natural Resources,International Game and Fish Association (IGFA),Fishing Magazines/Newsletters		4- Trust MuchVery	3- Neutral	3- Neutral	3- Neutral	3- Neutral	3- Neutral	3- Neutral	4- Trust MuchVery	3- Neutral
100	325	TRUE	email	EN	No	3- Neutral	1- No Concern at All	1- No Concern at All	5- Extremely Concerned	5- Extremely Concerned	5- Extremely Concerned	5- Extremely Concerned	5- Extremely Concerned	5- Extremely Concerned	4- Somewhat Concerned	4- Somewhat Concerned	4- Somewhat Concerned	4- Somewhat Concerned	5- Extremely Concerned	4- Somewhat Concerned	3- Neutral	1- No Concern at All	1- No Concern at All	5- Extremely Concerned	5- Extremely Concerned	5- Extremely Concerned	4- Somewhat Concerned	5- Extremely Concerned	4- Somewhat Concerned	4- Somewhat Concerned	4- Somewhat Concerned	5- Extremely Concerned	5- Extremely Concerned	5- Extremely Concerned	4- Somewhat Concerned	3- Neutral	3- Neutral	Yes
100	77214	TRUE	email	EN	Yes	4- Somewhat Concerned	3- Neutral	4- Somewhat Concerned	4- Somewhat Concerned	4- Somewhat Concerned	4- Somewhat Concerned	5- Extremely Concerned	5- Extremely Concerned	4- Somewhat Concerned	5- Extremely Concerned	4- Somewhat Concerned	5- Extremely Concerned	5- Extremely Concerned	5- Extremely Concerned	4- Somewhat Concerned	4- Somewhat Concerned	4- Somewhat Concerned	4- Somewhat Concerned	4- Somewhat Concerned	5- Extremely Concerned	5- Extremely Concerned	5- Extremely Concerned	5- Extremely Concerned	4- Somewhat Concerned	4- Somewhat Concerned	4- Somewhat Concerned	5- Extremely Concerned	5- Extremely Concerned	4- Somewhat Concerned	5- Extremely Concerned	4- Somewhat Support	4- Somewhat Support	Yes	Gray’s Reef National Marine Sanctuary Advisory Council,Gray’s Reef National Marine Sanctuary Staff,Gray’s Reef National Marine Sanctuary Web site,Gray’s Reef National Marine Sanctuary Foundation,NOAA’s National Marine Fisheries Service,Atlantic States Marine Fisheries Commission,South Atlantic Fishery Management Council,Georgia Department of Natural Resources,Coastal Conservation Association (CCA…		3- Neutral	3- Neutral	4- Trust Very Much	4- Trust Very Much	4- Trust Very Much	4- Trust Very Much	4- Trust Very Much	5- Completely Trust	5- Completely Trust
100	641	TRUE	email	EN	No	5- Extremely Concerned	4- Somewhat Concerned	4- Somewhat Concerned	4- Somewhat Concerned	4- Somewhat Concerned	4- Somewhat Concerned	3- Neutral	3- Neutral	4- Somewhat Concerned	3- Neutral	4- Somewhat Concerned	5- Extremely Concerned	5- Extremely Concerned	5- Extremely Concerned	4- Somewhat Concerned	5- Extremely Concerned	4- Somewhat Concerned	4- Somewhat Concerned	5- Extremely Concerned	5- Extremely Concerned	5- Extremely Concerned	5- Extremely Concerned	5- Extremely Concerned	4- Somewhat Concerned	5- Extremely Concerned	4- Somewhat Concerned	5- Extremely Concerned	5- Extremely Concerned	5- Extremely Concerned	5- Extremely Concerned	5- Strongly Support	5- Strongly Support	Yes	NOAA’s National Marine Fisheries Service,Georgia Department of Natural Resources,Fishing Magazines/Newsletters,Newspapers,Radio,Television,Internet		5- Completely Trust	5- Completely Trust	5- Completely Trust	5- Completely Trust	5- Completely Trust	5- Completely Trust	5- Completely Trust	5- Completely Trust	5- Completely Trust
100	3376839	TRUE	email	EN	Yes	4- Somewhat Concerned	4- Somewhat Concerned	2- Not Very Concerned	5- Extremely Concerned	4- Somewhat Concerned	3- Neutral	1- No Concern at All	2- Not Very Concerned	2- Not Very Concerned	3- Neutral	1- No Concern at All	3- Neutral	4- Somewhat Concerned	4- Somewhat Concerned	3- Neutral	4- Somewhat Concerned	3- Neutral	3- Neutral	5- Extremely Concerned	5- Extremely Concerned	4- Somewhat Concerned	1- No Concern at All	1- No Concern at All	1- No Concern at All	1- No Concern at All	1- No Concern at All	1- No Concern at All	1- No Concern at All	3- Neutral	2- Not Very Concerned	4- Somewhat Support	5- Strongly Support	No	Gray’s Reef National Marine Sanctuary Advisory Council,Gray’s Reef National Marine Sanctuary Staff,Gray’s Reef National Marine Sanctuary Web site,Gray’s Reef National Marine Sanctuary Foundation,NOAA’s National Marine Fisheries Service,Atlantic States Marine Fisheries Commission,South Atlantic Fishery Management Council,Georgia Department of Natural Resources,Georgia Sea Grant,Coastal Conservatio…	Charter Fishermen	2- Very Little Trust	2- Very Little Trust	2- Very Little Trust	2- Very Little Trust	2- Very Little Trust	2- Very Little Trust	2- Very Little Trust	2- Very Little Trust	2- Very Little Trust
100	1657	TRUE	email	EN	Yes	1- No Concern at All	1- No Concern at All	2- Not Very Concerned	4- Somewhat Concerned	4- Somewhat Concerned	4- Somewhat Concerned	3- Neutral	4- Somewhat Concerned	5- Extremely Concerned	4- Somewhat Concerned	1- No Concern at All	5- Extremely Concerned	5- Extremely Concerned	5- Extremely Concerned	2- Not Very Concerned	4- Somewhat Concerned	1- No Concern at All	4- Somewhat Concerned	5- Extremely Concerned	5- Extremely Concerned	4- Somewhat Concerned	4- Somewhat Concerned	5- Extremely Concerned	5- Extremely Concerned	4- Somewhat Concerned	1- No Concern at All	5- Extremely Concerned	5- Extremely Concerned	5- Extremely Concerned	4- Somewhat Concerned	4- Somewhat Support	5- Strongly Support	Yes	International Game and Fish Association (IGFA),Fishing Magazines/Newsletters,Television,Internet,Other Social Media (You Tube, Flickr, Instagram, etc.)		4- Trust Very Much	4- Trust Very Much	4- Trust Very Much	4- Trust Very Much	5- Completely Trust	2- Very Little Trust	2- Very Little Trust	4- Trust Very Much	3- Neutral
100	762	TRUE	email	EN	No	3- Neutral	3- Neutral	3- Neutral	3- Neutral	3- Neutral	3- Neutral	3- Neutral	3- Neutral	3- Neutral	3- Neutral	3- Neutral	3- Neutral	3- Neutral	3- Neutral	3- Neutral	3- Neutral	3- Neutral	3- Neutral	3- Neutral	3- Neutral	3- Neutral	3- Neutral	3- Neutral	3- Neutral	3- Neutral	3- Neutral	3- Neutral	3- Neutral	3- Neutral	3- Neutral	4- Somewhat Support	4- Somewhat Support	No	Internet,Word of Mouth
100	1127370	TRUE	email	EN	No	4- Somewhat Concerned	3- Neutral	4- Somewhat Concerned	5- Extremely Concerned	5- Extremely Concerned	5- Extremely Concerned	5- Extremely Concerned	5- Extremely Concerned	3- Neutral	5- Extremely Concerned	4- Somewhat Concerned	3- Neutral	5- Extremely Concerned	5- Extremely Concerned	4- Somewhat Concerned	4- Somewhat Concerned	3- Neutral	3- Neutral	5- Extremely Concerned	5- Extremely Concerned	5- Extremely Concerned	5- Extremely Concerned	3- Neutral	3- Neutral	3- Neutral	3- Neutral	3- Neutral	5- Extremely Concerned	5- Extremely Concerned	5- Extremely Concerned	5- Strongly Support	5- Strongly Support		NOAA’s National Marine Fisheries Service,Atlantic States Marine Fisheries Commission,South Atlantic Fishery Management Council,Georgia Department of Natural Resources,Coastal Conservation Association (CCA) of Georgia,International Game and Fish Association (IGFA),Fishing Magazines/Newsletters,Internet		3- Neutral	4- Trust MuchVery	4- Trust MuchVery	4- Trust MuchVery	5- Completely Trust	3- Neutral	4- Trust MuchVery	5- Completely Trust	3- Neutral
100	1596	TRUE	email	EN	No	5- Extremely Concerned	3- Neutral	3- Neutral	5- Extremely Concerned	5- Extremely Concerned	5- Extremely Concerned	3- Neutral	4- Somewhat Concerned	5- Extremely Concerned	3- Neutral	2- Not Very Concerned	3- Neutral	5- Extremely Concerned	5- Extremely Concerned	3- Neutral	5- Extremely Concerned	2- Not Very Concerned	2- Not Very Concerned	5- Extremely Concerned	5- Extremely Concerned	5- Extremely Concerned	3- Neutral	4- Somewhat Concerned	5- Extremely Concerned	2- Not Very Concerned	2- Not Very Concerned	3- Neutral	4- Somewhat Concerned	5- Extremely Concerned	3- Neutral	5- Strongly Support	5- Strongly Support	Yes	Georgia Department of Natural Resources,International Game and Fish Association (IGFA),Fishing Magazines/Newsletters,Internet,Others (please specify, include people like a marina manager, other anglers or divers, local community leader, family member, friend, etc.)	Other anglers			4- Trust MuchVery	3- Neutral	4- Trust MuchVery	3- Neutral	3- Neutral	5- Completely Trust
100	2246	TRUE	email	EN	Yes	4- Somewhat Concerned	4- Somewhat Concerned	4- Somewhat Concerned	5- Extremely Concerned	5- Extremely Concerned	5- Extremely Concerned	4- Somewhat Concerned	4- Somewhat Concerned	3- Neutral	2- Not Very Concerned	2- Not Very Concerned	1- No Concern at All	5- Extremely Concerned	5- Extremely Concerned	2- Not Very Concerned	2- Not Very Concerned	4- Somewhat Concerned	5- Extremely Concerned	5- Extremely Concerned	5- Extremely Concerned	5- Extremely Concerned	2- Not Very Concerned	2- Not Very Concerned	4- Somewhat Concerned	1- No Concern at All	1- No Concern at All	1- No Concern at All	5- Extremely Concerned	5- Extremely Concerned	1- No Concern at All	4- Somewhat Support	4- Somewhat Support	Yes	Georgia Department of Natural Resources,International Game and Fish Association (IGFA),Radio,Television,Internet,Other Social Media (You Tube, Flickr, Instagram, etc.),Word of Mouth		3- Neutral	3- Neutral	5- Completely Trust	3- Neutral	3- Neutral	5- Completely Trust	3- Neutral	5- Completely Trust	3- Neutral
100	825	TRUE	email	EN	No																																	Yes	Television,Internet,Other Social Media (You Tube, Flickr, Instagram, etc.),Others (please specify, include people like a marina manager, other anglers or divers, local community leader, family member, friend, etc.)	It' time we(humans)get kicked off this planet
100	708	TRUE	email	EN	No	4- Somewhat Concerned	4- Somewhat Concerned	3- Neutral	4- Somewhat Concerned	4- Somewhat Concerned	5- Extremely Concerned	4- Somewhat Concerned	5- Extremely Concerned	5- Extremely Concerned	4- Somewhat Concerned	4- Somewhat Concerned	4- Somewhat Concerned	4- Somewhat Concerned	5- Extremely Concerned	4- Somewhat Concerned	4- Somewhat Concerned	4- Somewhat Concerned	3- Neutral	5- Extremely Concerned	4- Somewhat Concerned	5- Extremely Concerned	4- Somewhat Concerned	4- Somewhat Concerned	4- Somewhat Concerned	4- Somewhat Concerned	4- Somewhat Concerned	4- Somewhat Concerned	4- Somewhat Concerned	5- Extremely Concerned	4- Somewhat Concerned	4- Somewhat Support	5- Strongly Support	Yes	Gray’s Reef National Marine Sanctuary Staff,Gray’s Reef National Marine Sanctuary Foundation,Georgia Department of Natural Resources,Recreational Fishing Alliance (RFA),American Sportfishing Association (ASA),Fishing Magazines/Newsletters,Radio,Television,Internet,Other Social Media (You Tube, Flickr, Instagram, etc.),Word of Mouth		5- Completely Trust	5- Completely Trust	5- Completely Trust	5- Completely Trust	5- Completely Trust	4- Trust MuchVery	4- Trust MuchVery	5- Completely Trust	5- Completely Trust
100	2157	TRUE	email	EN	No	5- Extremely Concerned	4- Somewhat Concerned	4- Somewhat Concerned	4- Somewhat Concerned	5- Extremely Concerned	5- Extremely Concerned	4- Somewhat Concerned	5- Extremely Concerned	5- Extremely Concerned	5- Extremely Concerned	5- Extremely Concerned	5- Extremely Concerned	5- Extremely Concerned	5- Extremely Concerned	4- Somewhat Concerned	5- Extremely Concerned	4- Somewhat Concerned	4- Somewhat Concerned	5- Extremely Concerned	5- Extremely Concerned	5- Extremely Concerned	4- Somewhat Concerned	5- Extremely Concerned	5- Extremely Concerned	5- Extremely Concerned	5- Extremely Concerned	5- Extremely Concerned	5- Extremely Concerned	5- Extremely Concerned	4- Somewhat Concerned	5- Strongly Support	5- Strongly Support	Yes	Georgia Department of Natural Resources		3- Neutral	3- Neutral	3- Neutral	3- Neutral	3- Neutral	3- Neutral	3- Neutral	4- Trust MuchVery	3- Neutral
100	1411	TRUE	email	EN	Yes	3- Neutral	1- No Concern at All	3- Neutral	4- Somewhat Concerned	4- Somewhat Concerned	4- Somewhat Concerned	4- Somewhat Concerned	5- Extremely Concerned		4- Somewhat Concerned	4- Somewhat Concerned	5- Extremely Concerned	4- Somewhat Concerned	5- Extremely Concerned	4- Somewhat Concerned	4- Somewhat Concerned	3- Neutral	3- Neutral	4- Somewhat Concerned	5- Extremely Concerned	5- Extremely Concerned	5- Extremely Concerned	5- Extremely Concerned	5- Extremely Concerned	4- Somewhat Concerned	4- Somewhat Concerned	5- Extremely Concerned	4- Somewhat Concerned	5- Extremely Concerned		4- Somewhat Support	5- Strongly Support	No	Gray’s Reef National Marine Sanctuary Advisory Council,Gray’s Reef National Marine Sanctuary Staff,Gray’s Reef National Marine Sanctuary Foundation,NOAA’s National Marine Fisheries Service,Georgia Department of Natural Resources,Coastal Conservation Association (CCA) of Georgia,American Sportfishing Association (ASA),Fishing Magazines/Newsletters,Internet,Gray’s Reef National Marine Sanctuary Fac…		4- Trust Very Much	4- Trust Very Much	4- Trust Very Much	3- Neutral	5- Completely Trust	2- Very Little Trust	1- No Trust at All	3- Neutral	1- No Trust at All
100	3843	TRUE	email	EN	No	4- Somewhat Concerned	3- Neutral	3- Neutral	4- Somewhat Concerned	4- Somewhat Concerned	3- Neutral	3- Neutral	3- Neutral	3- Neutral	4- Somewhat Concerned	3- Neutral	3- Neutral	4- Somewhat Concerned	4- Somewhat Concerned	3- Neutral	4- Somewhat Concerned	3- Neutral	3- Neutral	4- Somewhat Concerned	4- Somewhat Concerned	4- Somewhat Concerned	3- Neutral	3- Neutral	3- Neutral	4- Somewhat Concerned	3- Neutral	3- Neutral	4- Somewhat Concerned	4- Somewhat Concerned	4- Somewhat Concerned	4- Somewhat Support	4- Somewhat Support	Yes	Georgia Department of Natural Resources		4- Trust MuchVery	3- Neutral	3- Neutral	3- Neutral	3- Neutral	3- Neutral	3- Neutral	4- Trust MuchVery	3- Neutral
100	934	TRUE	email	EN	No	3- Neutral	5- Extremely Concerned	5- Extremely Concerned	5- Extremely Concerned	5- Extremely Concerned	5- Extremely Concerned	5- Extremely Concerned	5- Extremely Concerned	5- Extremely Concerned	5- Extremely Concerned	4- Somewhat Concerned	5- Extremely Concerned	5- Extremely Concerned	5- Extremely Concerned	4- Somewhat Concerned	3- Neutral	5- Extremely Concerned	5- Extremely Concerned	5- Extremely Concerned	5- Extremely Concerned	5- Extremely Concerned	5- Extremely Concerned	5- Extremely Concerned	5- Extremely Concerned	5- Extremely Concerned	4- Somewhat Concerned	5- Extremely Concerned	5- Extremely Concerned	5- Extremely Concerned	4- Somewhat Concerned	5- Strongly Support	5- Strongly Support	Yes	Georgia Department of Natural Resources,Television,Internet,Other Social Media (You Tube, Flickr, Instagram, etc.)									4- Trust MuchVery
100	573	TRUE	email	EN	No	5- Extremely Concerned	5- Extremely Concerned	5- Extremely Concerned	5- Extremely Concerned	5- Extremely Concerned	5- Extremely Concerned	5- Extremely Concerned	5- Extremely Concerned	5- Extremely Concerned	5- Extremely Concerned	5- Extremely Concerned	5- Extremely Concerned	5- Extremely Concerned	5- Extremely Concerned	5- Extremely Concerned	5- Extremely Concerned	5- Extremely Concerned	5- Extremely Concerned	5- Extremely Concerned	5- Extremely Concerned	5- Extremely Concerned	5- Extremely Concerned	5- Extremely Concerned	5- Extremely Concerned	5- Extremely Concerned	5- Extremely Concerned	5- Extremely Concerned	5- Extremely Concerned	5- Extremely Concerned	5- Extremely Concerned	5- Strongly Support	5- Strongly Support	Yes	Television,Word of Mouth		3- Neutral	3- Neutral	3- Neutral	3- Neutral	3- Neutral	3- Neutral	3- Neutral	3- Neutral	3- Neutral
100	1245	TRUE	email	EN	No	4- Somewhat Concerned	3- Neutral	2- Not Very Concerned	4- Somewhat Concerned	5- Extremely Concerned	4- Somewhat Concerned	3- Neutral	5- Extremely Concerned	4- Somewhat Concerned	3- Neutral	5- Extremely Concerned	3- Neutral	5- Extremely Concerned	4- Somewhat Concerned	3- Neutral	3- Neutral	3- Neutral	3- Neutral	4- Somewhat Concerned	4- Somewhat Concerned	4- Somewhat Concerned	4- Somewhat Concerned	4- Somewhat Concerned	1- No Concern at All	4- Somewhat Concerned	5- Extremely Concerned	4- Somewhat Concerned	3- Neutral	4- Somewhat Concerned	1- No Concern at All	5- Strongly Support	5- Strongly Support	Yes	Georgia Department of Natural Resources,Fishing Magazines/Newsletters,Newspapers,Radio,Internet,Word of Mouth,Others (please specify, include people like a marina manager, other anglers or divers, local community leader, family member, friend, etc.)	Ducks Unlimited								4- Trust MuchVery
100	4644	TRUE	email	EN	No	4- Somewhat Concerned	5- Extremely Concerned	3- Neutral	5- Extremely Concerned	5- Extremely Concerned	5- Extremely Concerned	2- Not Very Concerned	4- Somewhat Concerned	4- Somewhat Concerned	3- Neutral	4- Somewhat Concerned	3- Neutral	5- Extremely Concerned	5- Extremely Concerned	4- Somewhat Concerned	4- Somewhat Concerned	5- Extremely Concerned	3- Neutral	5- Extremely Concerned	5- Extremely Concerned	5- Extremely Concerned	2- Not Very Concerned	4- Somewhat Concerned	4- Somewhat Concerned	3- Neutral	4- Somewhat Concerned	3- Neutral	5- Extremely Concerned	5- Extremely Concerned	4- Somewhat Concerned	5- Strongly Support	5- Strongly Support	Yes	NOAA’s National Marine Fisheries Service,Atlantic States Marine Fisheries Commission,South Atlantic Fishery Management Council,Georgia Department of Natural Resources,Coastal Conservation Association (CCA) of Georgia,Recreational Fishing Alliance (RFA),National Coalition for Marine Conservation,Television,Internet,Other Social Media (You Tube, Flickr, Instagram, etc.),Word of Mouth						4- Trust MuchVery	5- Completely Trust	5- Completely Trust	5- Completely Trust
100	669	TRUE	email	EN	No	5- Extremely Concerned	5- Extremely Concerned	5- Extremely Concerned	5- Extremely Concerned	4- Somewhat Concerned	4- Somewhat Concerned	4- Somewhat Concerned	5- Extremely Concerned	3- Neutral	3- Neutral	2- Not Very Concerned	5- Extremely Concerned	4- Somewhat Concerned	5- Extremely Concerned	4- Somewhat Concerned	5- Extremely Concerned	5- Extremely Concerned	5- Extremely Concerned	3- Neutral	3- Neutral	3- Neutral	2- Not Very Concerned	3- Neutral	2- Not Very Concerned	2- Not Very Concerned	1- No Concern at All	3- Neutral	3- Neutral	5- Extremely Concerned	3- Neutral	5- Strongly Support	5- Strongly Support	Yes	Gray’s Reef National Marine Sanctuary Web site,Georgia Department of Natural Resources,Internet,Other Social Media (You Tube, Flickr, Instagram, etc.)				5- Completely Trust					5- Completely Trust
100	1188	TRUE	email	EN	No	5- Extremely Concerned	5- Extremely Concerned	5- Extremely Concerned	5- Extremely Concerned	5- Extremely Concerned	5- Extremely Concerned	5- Extremely Concerned	5- Extremely Concerned	5- Extremely Concerned	5- Extremely Concerned	5- Extremely Concerned	5- Extremely Concerned	5- Extremely Concerned	5- Extremely Concerned	5- Extremely Concerned	5- Extremely Concerned	5- Extremely Concerned	5- Extremely Concerned	5- Extremely Concerned	5- Extremely Concerned	5- Extremely Concerned	5- Extremely Concerned	5- Extremely Concerned	5- Extremely Concerned	5- Extremely Concerned	5- Extremely Concerned	5- Extremely Concerned	5- Extremely Concerned	5- Extremely Concerned	5- Extremely Concerned	5- Strongly Support	5- Strongly Support	No	Atlantic States Marine Fisheries Commission,Georgia Department of Natural Resources,International Game and Fish Association (IGFA),Newspapers,Internet,Word of Mouth,Others (please specify, include people like a marina manager, other anglers or divers, local community leader, family member, friend, etc.)		2- Very Little Trust	3- Neutral	3- Neutral	3- Neutral	3- Neutral	3- Neutral	3- Neutral	3- Neutral	3- Neutral
100	1447	TRUE	email	EN	No	4- Somewhat Concerned	4- Somewhat Concerned	4- Somewhat Concerned	4- Somewhat Concerned	4- Somewhat Concerned	4- Somewhat Concerned	4- Somewhat Concerned	4- Somewhat Concerned	4- Somewhat Concerned	4- Somewhat Concerned	4- Somewhat Concerned	4- Somewhat Concerned	4- Somewhat Concerned	4- Somewhat Concerned	4- Somewhat Concerned	4- Somewhat Concerned	4- Somewhat Concerned	4- Somewhat Concerned	4- Somewhat Concerned	4- Somewhat Concerned	4- Somewhat Concerned	4- Somewhat Concerned	4- Somewhat Concerned	4- Somewhat Concerned	4- Somewhat Concerned	4- Somewhat Concerned	4- Somewhat Concerned	4- Somewhat Concerned	4- Somewhat Concerned	4- Somewhat Concerned	4- Somewhat Support	4- Somewhat Support	Yes	Georgia Department of Natural Resources,Fishing Magazines/Newsletters,Newspapers,Radio,Television,Internet,Word of Mouth,Others (please specify, include people like a marina manager, other anglers or divers, local community leader, family member, friend, etc.)	Seafood Business Newsletters
100	1920	TRUE	email	EN	Yes	3- Neutral	3- Neutral	3- Neutral	3- Neutral	3- Neutral	3- Neutral	3- Neutral	3- Neutral	3- Neutral	3- Neutral	3- Neutral	3- Neutral	3- Neutral	3- Neutral	3- Neutral	2- Not Very Concerned	3- Neutral	3- Neutral	2- Not Very Concerned	3- Neutral	3- Neutral	3- Neutral	3- Neutral	3- Neutral	3- Neutral	3- Neutral	3- Neutral	3- Neutral	3- Neutral	3- Neutral	2- Somewhat Against	2- Somewhat Against	No	Radio,Television
100	886	TRUE	email	EN	No	4- Somewhat Concerned	2- Not Very Concerned	2- Not Very Concerned	4- Somewhat Concerned	4- Somewhat Concerned	5- Extremely Concerned	4- Somewhat Concerned	4- Somewhat Concerned	4- Somewhat Concerned	4- Somewhat Concerned	4- Somewhat Concerned	4- Somewhat Concerned	4- Somewhat Concerned	4- Somewhat Concerned	4- Somewhat Concerned	4- Somewhat Concerned	2- Not Very Concerned	2- Not Very Concerned	5- Extremely Concerned	5- Extremely Concerned	5- Extremely Concerned	5- Extremely Concerned	5- Extremely Concerned	4- Somewhat Concerned	4- Somewhat Concerned	4- Somewhat Concerned	4- Somewhat Concerned	4- Somewhat Concerned	5- Extremely Concerned	4- Somewhat Concerned	4- Somewhat Support	5- Strongly Support	Yes	Television,Internet
100	1026	TRUE	email	EN	No	4- Somewhat Concerned	4- Somewhat Concerned	4- Somewhat Concerned	4- Somewhat Concerned	4- Somewhat Concerned	4- Somewhat Concerned	3- Neutral	5- Extremely Concerned	5- Extremely Concerned	3- Neutral	3- Neutral	4- Somewhat Concerned	5- Extremely Concerned	5- Extremely Concerned	3- Neutral	4- Somewhat Concerned	4- Somewhat Concerned	4- Somewhat Concerned	4- Somewhat Concerned	4- Somewhat Concerned	4- Somewhat Concerned	5- Extremely Concerned	5- Extremely Concerned	5- Extremely Concerned	3- Neutral	3- Neutral	4- Somewhat Concerned	4- Somewhat Concerned	5- Extremely Concerned	3- Neutral	3- Neutral	4- Somewhat Support	Yes	Gray’s Reef National Marine Sanctuary Advisory Council,Gray’s Reef National Marine Sanctuary Staff,Gray’s Reef National Marine Sanctuary Web site,Georgia Department of Natural Resources,Fishing Magazines/Newsletters,Newspapers,Television,Internet,Other Social Media (You Tube, Flickr, Instagram, etc.)		3- Neutral	3- Neutral	3- Neutral	3- Neutral	3- Neutral	3- Neutral	3- Neutral	4- Trust MuchVery
100	2673	TRUE	email	EN	Yes	5- Extremely Concerned	5- Extremely Concerned	4- Somewhat Concerned	2- Not Very Concerned	5- Extremely Concerned	5- Extremely Concerned	3- Neutral	5- Extremely Concerned	4- Somewhat Concerned	4- Somewhat Concerned	5- Extremely Concerned	5- Extremely Concerned	3- Neutral	5- Extremely Concerned	1- No Concern at All	3- Neutral	3- Neutral	3- Neutral	1- No Concern at All	3- Neutral	5- Extremely Concerned	5- Extremely Concerned	4- Somewhat Concerned	5- Extremely Concerned	3- Neutral	5- Extremely Concerned	5- Extremely Concerned	3- Neutral	4- Somewhat Concerned	4- Somewhat Concerned	5- Strongly Support	5- Strongly Support	No	NOAA’s National Marine Fisheries Service,Atlantic States Marine Fisheries Commission,South Atlantic Fishery Management Council,Georgia Department of Natural Resources,American Sportfishing Association (ASA),Radio,Television,Internet,Word of Mouth,Others (please specify, include people like a marina manager, other anglers or divers, local community leader, family member, friend, etc.)		4- Trust Very Much	4- Trust Very Much	4- Trust Very Much	4- Trust Very Much	4- Trust Very Much	2- Very Little Trust	2- Very Little Trust	4- Trust Very Much	3- Neutral
100	71412	TRUE	email	EN	No	3- Neutral	2- Not Very Concerned	2- Not Very Concerned	4- Somewhat Concerned	4- Somewhat Concerned	3- Neutral	2- Not Very Concerned	2- Not Very Concerned	4- Somewhat Concerned	3- Neutral	2- Not Very Concerned	2- Not Very Concerned	4- Somewhat Concerned	2- Not Very Concerned	1- No Concern at All	2- Not Very Concerned	1- No Concern at All	1- No Concern at All	1- No Concern at All	4- Somewhat Concerned	3- Neutral	2- Not Very Concerned	2- Not Very Concerned	4- Somewhat Concerned	3- Neutral	1- No Concern at All	1- No Concern at All	4- Somewhat Concerned	2- Not Very Concerned	1- No Concern at All	3- Neutral	3- Neutral	No	Georgia Department of Natural Resources		3- Neutral	3- Neutral	3- Neutral	3- Neutral	1- No Trust at All	3- Neutral	3- Neutral	5- Completely Trust	3- Neutral
100	1388	TRUE	email	EN	No	2- Not Very Concerned	4- Somewhat Concerned	4- Somewhat Concerned	4- Somewhat Concerned	4- Somewhat Concerned	4- Somewhat Concerned	4- Somewhat Concerned	4- Somewhat Concerned	4- Somewhat Concerned	4- Somewhat Concerned	2- Not Very Concerned	5- Extremely Concerned	5- Extremely Concerned	5- Extremely Concerned	5- Extremely Concerned	2- Not Very Concerned	2- Not Very Concerned	2- Not Very Concerned	4- Somewhat Concerned	4- Somewhat Concerned	4- Somewhat Concerned	5- Extremely Concerned	5- Extremely Concerned	2- Not Very Concerned	5- Extremely Concerned	4- Somewhat Concerned	5- Extremely Concerned	4- Somewhat Concerned	4- Somewhat Concerned	5- Extremely Concerned	5- Strongly Support	5- Strongly Support	Yes	Gray’s Reef National Marine Sanctuary Staff,Gray’s Reef National Marine Sanctuary Foundation,NOAA’s National Marine Fisheries Service,South Atlantic Fishery Management Council,Georgia Department of Natural Resources,Georgia Sea Grant,Fishing Magazines/Newsletters,Internet,Gray’s Reef National Marine Sanctuary Facebook Page		4- Trust MuchVery	4- Trust MuchVery	4- Trust MuchVery	4- Trust MuchVery	4- Trust MuchVery	3- Neutral	3- Neutral	4- Trust MuchVery	4- Trust MuchVery
100	591	TRUE	email	EN	No	4- Somewhat Concerned	5- Extremely Concerned	4- Somewhat Concerned	5- Extremely Concerned	5- Extremely Concerned	4- Somewhat Concerned	3- Neutral	5- Extremely Concerned	3- Neutral	2- Not Very Concerned	4- Somewhat Concerned	4- Somewhat Concerned	4- Somewhat Concerned	5- Extremely Concerned	3- Neutral	4- Somewhat Concerned	4- Somewhat Concerned	4- Somewhat Concerned	4- Somewhat Concerned	4- Somewhat Concerned	4- Somewhat Concerned	4- Somewhat Concerned	4- Somewhat Concerned	2- Not Very Concerned	5- Extremely Concerned	5- Extremely Concerned	5- Extremely Concerned	4- Somewhat Concerned	5- Extremely Concerned	4- Somewhat Concerned	5- Strongly Support	5- Strongly Support	Yes	Gray’s Reef National Marine Sanctuary Web site,Gray’s Reef National Marine Sanctuary Foundation,Georgia Department of Natural Resources,Internet,Word of Mouth		5- Completely Trust	5- Completely Trust	5- Completely Trust	5- Completely Trust	5- Completely Trust	5- Completely Trust	5- Completely Trust	5- Completely Trust	5- Completely Trust
100	816	TRUE	email	EN	No	4- Somewhat Concerned	2- Not Very Concerned	4- Somewhat Concerned	5- Extremely Concerned	5- Extremely Concerned	5- Extremely Concerned	4- Somewhat Concerned	4- Somewhat Concerned	5- Extremely Concerned	4- Somewhat Concerned	4- Somewhat Concerned	5- Extremely Concerned	5- Extremely Concerned	5- Extremely Concerned	5- Extremely Concerned	4- Somewhat Concerned	2- Not Very Concerned	4- Somewhat Concerned	5- Extremely Concerned	5- Extremely Concerned	5- Extremely Concerned	5- Extremely Concerned	5- Extremely Concerned	5- Extremely Concerned	5- Extremely Concerned	5- Extremely Concerned	5- Extremely Concerned	5- Extremely Concerned	5- Extremely Concerned	5- Extremely Concerned	5- Strongly Support	5- Strongly Support	No	NOAA’s National Marine Fisheries Service,South Atlantic Fishery Management Council,Georgia Department of Natural Resources,Internet,Word of Mouth		4- Trust MuchVery	3- Neutral	3- Neutral	3- Neutral	4- Trust MuchVery	3- Neutral	4- Trust MuchVery	4- Trust MuchVery	3- Neutral
100	817	TRUE	email	EN	No	4- Somewhat Concerned	4- Somewhat Concerned	4- Somewhat Concerned	5- Extremely Concerned	4- Somewhat Concerned	4- Somewhat Concerned	4- Somewhat Concerned	4- Somewhat Concerned	2- Not Very Concerned	3- Neutral	5- Extremely Concerned	4- Somewhat Concerned	4- Somewhat Concerned	5- Extremely Concerned	4- Somewhat Concerned	4- Somewhat Concerned	4- Somewhat Concerned	4- Somewhat Concerned	5- Extremely Concerned	4- Somewhat Concerned	4- Somewhat Concerned	4- Somewhat Concerned	4- Somewhat Concerned	2- Not Very Concerned	4- Somewhat Concerned	4- Somewhat Concerned	4- Somewhat Concerned	4- Somewhat Concerned	4- Somewhat Concerned	4- Somewhat Concerned	4- Somewhat Support	4- Somewhat Support	Yes	NOAA’s National Marine Fisheries Service,Georgia Department of Natural Resources,International Game and Fish Association (IGFA),Southern Kingfish Association (SKA),Internet						3- Neutral			3- Neutral
100	697	TRUE	email	EN	No	3- Neutral	4- Somewhat Concerned	4- Somewhat Concerned	4- Somewhat Concerned	4- Somewhat Concerned	4- Somewhat Concerned	4- Somewhat Concerned	4- Somewhat Concerned	3- Neutral	4- Somewhat Concerned	4- Somewhat Concerned	4- Somewhat Concerned	5- Extremely Concerned	5- Extremely Concerned	4- Somewhat Concerned	4- Somewhat Concerned	4- Somewhat Concerned	4- Somewhat Concerned	4- Somewhat Concerned	4- Somewhat Concerned	4- Somewhat Concerned	4- Somewhat Concerned	4- Somewhat Concerned	4- Somewhat Concerned	4- Somewhat Concerned	4- Somewhat Concerned	4- Somewhat Concerned	4- Somewhat Concerned	4- Somewhat Concerned	4- Somewhat Concerned	5- Strongly Support	5- Strongly Support	Yes	Georgia Department of Natural Resources,Fishing Magazines/Newsletters,Internet,Word of Mouth									4- Trust MuchVery
100	582	TRUE	email	EN	No	5- Extremely Concerned	5- Extremely Concerned	5- Extremely Concerned	5- Extremely Concerned	5- Extremely Concerned	5- Extremely Concerned	3- Neutral	5- Extremely Concerned	5- Extremely Concerned	5- Extremely Concerned	5- Extremely Concerned	5- Extremely Concerned	5- Extremely Concerned	5- Extremely Concerned	3- Neutral	5- Extremely Concerned	5- Extremely Concerned	5- Extremely Concerned	5- Extremely Concerned	5- Extremely Concerned	5- Extremely Concerned	5- Extremely Concerned	5- Extremely Concerned	3- Neutral	5- Extremely Concerned	3- Neutral	5- Extremely Concerned	3- Neutral	5- Extremely Concerned	3- Neutral	5- Strongly Support	5- Strongly Support	Yes	Gray’s Reef National Marine Sanctuary Web site,Gray’s Reef National Marine Sanctuary Foundation,Georgia Department of Natural Resources,Coastal Conservation Association (CCA) of Georgia		4- Trust MuchVery	4- Trust MuchVery	4- Trust MuchVery	4- Trust MuchVery	4- Trust MuchVery	3- Neutral	3- Neutral	4- Trust MuchVery	3- Neutral
100	1053	TRUE	email	EN	No	2- Not Very Concerned	2- Not Very Concerned	2- Not Very Concerned	2- Not Very Concerned	2- Not Very Concerned	2- Not Very Concerned	2- Not Very Concerned	2- Not Very Concerned	2- Not Very Concerned	2- Not Very Concerned	2- Not Very Concerned	2- Not Very Concerned	2- Not Very Concerned	2- Not Very Concerned	2- Not Very Concerned	1- No Concern at All	1- No Concern at All	1- No Concern at All	1- No Concern at All	1- No Concern at All	1- No Concern at All	1- No Concern at All	1- No Concern at All	1- No Concern at All	1- No Concern at All	1- No Concern at All	1- No Concern at All	1- No Concern at All	1- No Concern at All	1- No Concern at All	4- Somewhat Support	4- Somewhat Support	No	Georgia Department of Natural Resources,Newspapers,Television,Internet,Other Social Media (You Tube, Flickr, Instagram, etc.),Word of Mouth						5- Completely Trust			5- Completely Trust
100	485	TRUE	email	EN	No	4- Somewhat Concerned	4- Somewhat Concerned	4- Somewhat Concerned	5- Extremely Concerned	4- Somewhat Concerned	4- Somewhat Concerned	3- Neutral	4- Somewhat Concerned	4- Somewhat Concerned	5- Extremely Concerned	5- Extremely Concerned	5- Extremely Concerned	5- Extremely Concerned	4- Somewhat Concerned	5- Extremely Concerned																5- Strongly Support	5- Strongly Support	Yes	NOAA’s National Marine Fisheries Service,Georgia Department of Natural Resources,Coastal Conservation Association (CCA) of Georgia,Recreational Fishing Alliance (RFA),National Coalition for Marine Conservation,Fishing Magazines/Newsletters,Newspapers,Radio,Television,Internet						4- Trust MuchVery	4- Trust MuchVery	4- Trust MuchVery	5- Completely Trust	5- Completely Trust
100	834	TRUE	email	EN	No	5- Extremely Concerned	3- Neutral	3- Neutral	2- Not Very Concerned	3- Neutral	4- Somewhat Concerned	2- Not Very Concerned	2- Not Very Concerned	3- Neutral	2- Not Very Concerned	2- Not Very Concerned	2- Not Very Concerned	5- Extremely Concerned	4- Somewhat Concerned	2- Not Very Concerned	3- Neutral	3- Neutral	3- Neutral	4- Somewhat Concerned	4- Somewhat Concerned	4- Somewhat Concerned	2- Not Very Concerned	2- Not Very Concerned	2- Not Very Concerned	2- Not Very Concerned	2- Not Very Concerned	2- Not Very Concerned	4- Somewhat Concerned	4- Somewhat Concerned	4- Somewhat Concerned	5- Strongly Support	5- Strongly Support	Yes	Georgia Department of Natural Resources,Fishing Magazines/Newsletters,Other Social Media (You Tube, Flickr, Instagram, etc.),Word of Mouth
100	721	TRUE	email	EN	No	5- Extremely Concerned	4- Somewhat Concerned	4- Somewhat Concerned	5- Extremely Concerned	5- Extremely Concerned	5- Extremely Concerned	3- Neutral	5- Extremely Concerned	3- Neutral	3- Neutral	4- Somewhat Concerned	4- Somewhat Concerned	5- Extremely Concerned	5- Extremely Concerned	4- Somewhat Concerned	5- Extremely Concerned	5- Extremely Concerned	4- Somewhat Concerned	5- Extremely Concerned	5- Extremely Concerned	5- Extremely Concerned	3- Neutral	5- Extremely Concerned	5- Extremely Concerned	3- Neutral	5- Extremely Concerned	5- Extremely Concerned	5- Extremely Concerned	5- Extremely Concerned	4- Somewhat Concerned		5- Strongly Support	Yes	Georgia Department of Natural Resources,SCUBA diving magazines/Newsletters,Internet,Other Social Media (You Tube, Flickr, Instagram, etc.)		5- Completely Trust	4- Trust MuchVery	4- Trust MuchVery	4- Trust MuchVery	4- Trust MuchVery	4- Trust MuchVery	4- Trust MuchVery	5- Completely Trust	4- Trust MuchVery
100	668	TRUE	email	EN	No	5- Extremely Concerned	5- Extremely Concerned	5- Extremely Concerned	4- Somewhat Concerned	5- Extremely Concerned	5- Extremely Concerned	4- Somewhat Concerned	4- Somewhat Concerned	4- Somewhat Concerned	4- Somewhat Concerned	5- Extremely Concerned	4- Somewhat Concerned	5- Extremely Concerned	5- Extremely Concerned	4- Somewhat Concerned	5- Extremely Concerned	5- Extremely Concerned	5- Extremely Concerned	4- Somewhat Concerned	5- Extremely Concerned	5- Extremely Concerned	4- Somewhat Concerned	4- Somewhat Concerned	2- Not Very Concerned	4- Somewhat Concerned	5- Extremely Concerned	5- Extremely Concerned	4- Somewhat Concerned	5- Extremely Concerned	4- Somewhat Concerned	5- Strongly Support	5- Strongly Support	Yes	Gray’s Reef National Marine Sanctuary Web site,NOAA’s National Marine Fisheries Service,Georgia Department of Natural Resources		4- Trust MuchVery	4- Trust MuchVery	4- Trust MuchVery		4- Trust MuchVery			5- Completely Trust	5- Completely Trust
100	218	TRUE	email	EN	No
100	728	TRUE	email	EN	No	3- Neutral	2- Not Very Concerned	2- Not Very Concerned	4- Somewhat Concerned	4- Somewhat Concerned	4- Somewhat Concerned	3- Neutral	3- Neutral	5- Extremely Concerned	2- Not Very Concerned	3- Neutral	3- Neutral	3- Neutral	3- Neutral	1- No Concern at All	2- Not Very Concerned	2- Not Very Concerned	2- Not Very Concerned	4- Somewhat Concerned	4- Somewhat Concerned	4- Somewhat Concerned	3- Neutral	3- Neutral	2- Not Very Concerned	2- Not Very Concerned	3- Neutral	3- Neutral	3- Neutral	3- Neutral	2- Not Very Concerned	4- Somewhat Support	4- Somewhat Support	No	Georgia Department of Natural Resources,Fishing Magazines/Newsletters,Radio,Television,Internet,Word of Mouth,Others (please specify, include people like a marina manager, other anglers or divers, local community leader, family member, friend, etc.)	Fishing Friends and Guides								5- Completely Trust
100	816170	TRUE	email	EN	No	4- Somewhat Concerned	3- Neutral	4- Somewhat Concerned	4- Somewhat Concerned	3- Neutral	4- Somewhat Concerned	3- Neutral	3- Neutral	3- Neutral	3- Neutral	3- Neutral	3- Neutral	4- Somewhat Concerned	4- Somewhat Concerned	4- Somewhat Concerned	4- Somewhat Concerned	3- Neutral	3- Neutral	4- Somewhat Concerned	3- Neutral	4- Somewhat Concerned	3- Neutral	3- Neutral	4- Somewhat Concerned	3- Neutral	3- Neutral	3- Neutral	4- Somewhat Concerned	4- Somewhat Concerned	4- Somewhat Concerned	3- Neutral	4- Somewhat Support	No	Georgia Department of Natural Resources,Internet,Other Social Media (You Tube, Flickr, Instagram, etc.)		3- Neutral	3- Neutral	3- Neutral	3- Neutral	3- Neutral	3- Neutral	3- Neutral	3- Neutral	3- Neutral
100	1229	TRUE	email	EN	No	5- Extremely Concerned	4- Somewhat Concerned	5- Extremely Concerned	5- Extremely Concerned	5- Extremely Concerned	5- Extremely Concerned	5- Extremely Concerned	5- Extremely Concerned	5- Extremely Concerned	5- Extremely Concerned	4- Somewhat Concerned	5- Extremely Concerned	5- Extremely Concerned	5- Extremely Concerned	4- Somewhat Concerned	5- Extremely Concerned	5- Extremely Concerned	5- Extremely Concerned	5- Extremely Concerned	5- Extremely Concerned	5- Extremely Concerned	5- Extremely Concerned	4- Somewhat Concerned	5- Extremely Concerned	5- Extremely Concerned	4- Somewhat Concerned	5- Extremely Concerned	5- Extremely Concerned	5- Extremely Concerned	4- Somewhat Concerned	5- Strongly Support	5- Strongly Support	Yes	Georgia Department of Natural Resources,Fishing Magazines/Newsletters,SCUBA diving magazines/Newsletters,Internet,Other Social Media (You Tube, Flickr, Instagram, etc.)						4- Trust MuchVery			4- Trust MuchVery
100	2315525	TRUE	email	EN	Yes	1- No Concern at All	1- No Concern at All	1- No Concern at All	1- No Concern at All	1- No Concern at All	5- Extremely Concerned	1- No Concern at All	1- No Concern at All	1- No Concern at All	1- No Concern at All	1- No Concern at All	1- No Concern at All	4- Somewhat Concerned	5- Extremely Concerned	1- No Concern at All	1- No Concern at All	1- No Concern at All	1- No Concern at All	1- No Concern at All	1- No Concern at All	1- No Concern at All	1- No Concern at All	5- Extremely Concerned	5- Extremely Concerned	5- Extremely Concerned	5- Extremely Concerned	5- Extremely Concerned	5- Extremely Concerned	5- Extremely Concerned	1- No Concern at All	1- No Support at All	1- No Support at All	No			1- No Trust at All	1- No Trust at All	1- No Trust at All	1- No Trust at All	1- No Trust at All	1- No Trust at All	1- No Trust at All	3- Neutral	1- No Trust at All
100	690	TRUE	email	EN	No	1- No Concern at All	2- Not Very Concerned	1- No Concern at All	4- Somewhat Concerned	2- Not Very Concerned	2- Not Very Concerned	3- Neutral	3- Neutral	2- Not Very Concerned	2- Not Very Concerned	2- Not Very Concerned	2- Not Very Concerned	4- Somewhat Concerned	4- Somewhat Concerned	2- Not Very Concerned	1- No Concern at All	2- Not Very Concerned	1- No Concern at All	4- Somewhat Concerned	1- No Concern at All	2- Not Very Concerned	1- No Concern at All	1- No Concern at All	1- No Concern at All	1- No Concern at All	1- No Concern at All	1- No Concern at All	3- Neutral	2- Not Very Concerned	1- No Concern at All	4- Somewhat Support	4- Somewhat Support	Yes	NOAA’s National Marine Fisheries Service,Georgia Department of Natural Resources,Southern Kingfish Association (SKA),Fishing Magazines/Newsletters,Newspapers,Television,Internet,Other Social Media (You Tube, Flickr, Instagram, etc.),Word of Mouth,Others (please specify, include people like a marina manager, other anglers or divers, local community leader, family member, friend, etc.)						4- Trust MuchVery	4- Trust MuchVery		4- Trust MuchVery
100	507	TRUE	email	EN	No	3- Neutral	4- Somewhat Concerned	4- Somewhat Concerned	4- Somewhat Concerned	4- Somewhat Concerned	4- Somewhat Concerned	3- Neutral	5- Extremely Concerned	5- Extremely Concerned	3- Neutral	4- Somewhat Concerned	3- Neutral	4- Somewhat Concerned	5- Extremely Concerned	3- Neutral	3- Neutral	3- Neutral	3- Neutral	3- Neutral	3- Neutral	3- Neutral	3- Neutral	3- Neutral	3- Neutral	3- Neutral	3- Neutral	3- Neutral	3- Neutral	3- Neutral	3- Neutral	3- Neutral	3- Neutral	No	Radio,Television,Internet,Other Social Media (You Tube, Flickr, Instagram, etc.),Word of Mouth		3- Neutral	3- Neutral	3- Neutral	3- Neutral	3- Neutral	3- Neutral	3- Neutral	3- Neutral	3- Neutral
100	666	TRUE	email	EN	No	4- Somewhat Concerned	2- Not Very Concerned	3- Neutral	5- Extremely Concerned	5- Extremely Concerned	5- Extremely Concerned	4- Somewhat Concerned	5- Extremely Concerned	4- Somewhat Concerned	5- Extremely Concerned	4- Somewhat Concerned	4- Somewhat Concerned	5- Extremely Concerned	5- Extremely Concerned	5- Extremely Concerned	4- Somewhat Concerned	3- Neutral	3- Neutral	5- Extremely Concerned	4- Somewhat Concerned	5- Extremely Concerned	4- Somewhat Concerned	5- Extremely Concerned	5- Extremely Concerned	5- Extremely Concerned	4- Somewhat Concerned	4- Somewhat Concerned	5- Extremely Concerned	5- Extremely Concerned	5- Extremely Concerned	5- Strongly Support	5- Strongly Support	Yes	NOAA’s National Marine Fisheries Service,Georgia Department of Natural Resources,Coastal Conservation Association (CCA) of Georgia,Fishing Magazines/Newsletters,Newspapers,Radio,Television,Internet,Word of Mouth
100	481	TRUE	email	EN	No	3- Neutral	3- Neutral	3- Neutral	3- Neutral	3- Neutral	3- Neutral	3- Neutral	3- Neutral	3- Neutral	3- Neutral	3- Neutral	3- Neutral	3- Neutral	3- Neutral	3- Neutral	3- Neutral	3- Neutral	3- Neutral	3- Neutral	3- Neutral	3- Neutral	3- Neutral	3- Neutral	3- Neutral	3- Neutral	3- Neutral	3- Neutral	3- Neutral	3- Neutral	3- Neutral	3- Neutral	3- Neutral	No	Internet
100	683	TRUE	email	EN	No	4- Somewhat Concerned	5- Extremely Concerned	5- Extremely Concerned	5- Extremely Concerned	4- Somewhat Concerned	4- Somewhat Concerned	3- Neutral	3- Neutral	4- Somewhat Concerned	4- Somewhat Concerned	5- Extremely Concerned	4- Somewhat Concerned	5- Extremely Concerned	5- Extremely Concerned	4- Somewhat Concerned	4- Somewhat Concerned	5- Extremely Concerned	5- Extremely Concerned	4- Somewhat Concerned	4- Somewhat Concerned	4- Somewhat Concerned	3- Neutral	3- Neutral	4- Somewhat Concerned	4- Somewhat Concerned	5- Extremely Concerned	5- Extremely Concerned	5- Extremely Concerned	5- Extremely Concerned	4- Somewhat Concerned	4- Somewhat Support	5- Strongly Support	Yes	Georgia Department of Natural Resources,Fishing Magazines/Newsletters,Internet,Other Social Media (You Tube, Flickr, Instagram, etc.),Word of Mouth						3- Neutral	3- Neutral	3- Neutral	4- Trust MuchVery
100	649	TRUE	email	EN	No	4- Somewhat Concerned	3- Neutral	3- Neutral	5- Extremely Concerned	3- Neutral	5- Extremely Concerned	3- Neutral	4- Somewhat Concerned	3- Neutral	3- Neutral	4- Somewhat Concerned	4- Somewhat Concerned	4- Somewhat Concerned	5- Extremely Concerned	4- Somewhat Concerned																4- Somewhat Support	3- Neutral	Yes	Georgia Department of Natural Resources,Internet,Other Social Media (You Tube, Flickr, Instagram, etc.),Word of Mouth									5- Completely Trust
100	573	TRUE	email	EN	No	5- Extremely Concerned	5- Extremely Concerned	5- Extremely Concerned	4- Somewhat Concerned	5- Extremely Concerned	5- Extremely Concerned	3- Neutral	4- Somewhat Concerned	3- Neutral	5- Extremely Concerned	3- Neutral	5- Extremely Concerned	5- Extremely Concerned	5- Extremely Concerned	5- Extremely Concerned	4- Somewhat Concerned	5- Extremely Concerned	5- Extremely Concerned	4- Somewhat Concerned	5- Extremely Concerned	5- Extremely Concerned	4- Somewhat Concerned	4- Somewhat Concerned	5- Extremely Concerned	5- Extremely Concerned	4- Somewhat Concerned	5- Extremely Concerned	5- Extremely Concerned	5- Extremely Concerned	5- Extremely Concerned	5- Strongly Support	5- Strongly Support	Yes	Gray’s Reef National Marine Sanctuary Advisory Council,Gray’s Reef National Marine Sanctuary Web site,Georgia Department of Natural Resources,Fishing Magazines/Newsletters,Newspapers,Word of Mouth		5- Completely Trust	5- Completely Trust	5- Completely Trust	5- Completely Trust	5- Completely Trust	4- Trust MuchVery	4- Trust MuchVery	2- Very Little Trust	3- Neutral
100	1290	TRUE	email	EN	Yes	3- Neutral	4- Somewhat Concerned	4- Somewhat Concerned	5- Extremely Concerned	3- Neutral	3- Neutral	5- Extremely Concerned	5- Extremely Concerned	5- Extremely Concerned	5- Extremely Concerned	5- Extremely Concerned	3- Neutral	3- Neutral	5- Extremely Concerned	2- Not Very Concerned	3- Neutral	3- Neutral	3- Neutral	3- Neutral	3- Neutral	3- Neutral	3- Neutral	3- Neutral	3- Neutral	3- Neutral	3- Neutral	3- Neutral	3- Neutral	3- Neutral	3- Neutral	4- Somewhat Support	4- Somewhat Support	No	Newspapers,Internet,Others (please specify, include people like a marina manager, other anglers or divers, local community leader, family member, friend, etc.)		2- Very Little Trust	2- Very Little Trust	2- Very Little Trust	2- Very Little Trust	2- Very Little Trust	2- Very Little Trust	2- Very Little Trust	2- Very Little Trust	2- Very Little Trust
100	1279	TRUE	email	EN	No	2- Not Very Concerned	2- Not Very Concerned	2- Not Very Concerned	3- Neutral	2- Not Very Concerned	3- Neutral	2- Not Very Concerned	4- Somewhat Concerned	1- No Concern at All	3- Neutral	4- Somewhat Concerned	2- Not Very Concerned	2- Not Very Concerned	4- Somewhat Concerned	1- No Concern at All	1- No Concern at All	1- No Concern at All	2- Not Very Concerned	2- Not Very Concerned	1- No Concern at All	3- Neutral	2- Not Very Concerned	2- Not Very Concerned	1- No Concern at All	3- Neutral	3- Neutral	4- Somewhat Concerned	2- Not Very Concerned	4- Somewhat Concerned	1- No Concern at All	4- Somewhat Support	3- Neutral		Georgia Department of Natural Resources,Fishing Magazines/Newsletters,Newspapers,Television,Internet		4- Trust MuchVery				4- Trust MuchVery			4- Trust MuchVery
100	1720	TRUE	email	EN	Yes	5- Extremely Concerned	3- Neutral	4- Somewhat Concerned	5- Extremely Concerned	5- Extremely Concerned	5- Extremely Concerned	3- Neutral	3- Neutral	3- Neutral	2- Not Very Concerned	3- Neutral	3- Neutral	2- Not Very Concerned	5- Extremely Concerned	3- Neutral	4- Somewhat Concerned	3- Neutral	3- Neutral	4- Somewhat Concerned	5- Extremely Concerned	5- Extremely Concerned	3- Neutral	4- Somewhat Concerned	3- Neutral	4- Somewhat Concerned	4- Somewhat Concerned	5- Extremely Concerned	3- Neutral	5- Extremely Concerned	3- Neutral	5- Strongly Support	5- Strongly Support	Yes	Gray’s Reef National Marine Sanctuary Web site,NOAA’s National Marine Fisheries Service,Georgia Department of Natural Resources,Fishing Magazines/Newsletters,Newspapers,Radio,Television,Internet,Other Social Media (You Tube, Flickr, Instagram, etc.),Word of Mouth,Others (please specify, include people like a marina manager, other anglers or divers, local community leader, family member, friend, e…	CHARTER CAPTAINS			4- Trust Very Much		4- Trust Very Much			4- Trust Very Much
100	2314759	TRUE	email	EN	No	2- Not Very Concerned	1- No Concern at All	1- No Concern at All	2- Not Very Concerned	3- Neutral	4- Somewhat Concerned	2- Not Very Concerned	2- Not Very Concerned	4- Somewhat Concerned	2- Not Very Concerned	2- Not Very Concerned	2- Not Very Concerned	4- Somewhat Concerned	4- Somewhat Concerned	3- Neutral	3- Neutral	3- Neutral	3- Neutral	3- Neutral	3- Neutral	3- Neutral	3- Neutral	3- Neutral	3- Neutral	3- Neutral	3- Neutral	3- Neutral	3- Neutral	3- Neutral	3- Neutral	4- Somewhat Support	3- Neutral	No	Georgia Department of Natural Resources									3- Neutral
100	1291	TRUE	email	EN	No	1- No Concern at All	1- No Concern at All	1- No Concern at All	4- Somewhat Concerned	4- Somewhat Concerned	4- Somewhat Concerned	1- No Concern at All	1- No Concern at All	4- Somewhat Concerned	5- Extremely Concerned	1- No Concern at All	5- Extremely Concerned	1- No Concern at All	4- Somewhat Concerned	1- No Concern at All	1- No Concern at All	1- No Concern at All	1- No Concern at All	1- No Concern at All	5- Extremely Concerned	5- Extremely Concerned	1- No Concern at All	1- No Concern at All	1- No Concern at All	1- No Concern at All	1- No Concern at All	1- No Concern at All	1- No Concern at All	1- No Concern at All	1- No Concern at All	1- No Support at All	5- Strongly Support	No	Georgia Department of Natural Resources,Fishing Magazines/Newsletters,Internet		1- No Trust at All	1- No Trust at All	1- No Trust at All	1- No Trust at All	3- Neutral	3- Neutral	3- Neutral	5- Completely Trust	1- No Trust at All
100	813	TRUE	email	EN	No	3- Neutral	5- Extremely Concerned	5- Extremely Concerned	5- Extremely Concerned	5- Extremely Concerned		5- Extremely Concerned	5- Extremely Concerned	5- Extremely Concerned	5- Extremely Concerned	5- Extremely Concerned	5- Extremely Concerned	5- Extremely Concerned	5- Extremely Concerned	5- Extremely Concerned	5- Extremely Concerned	5- Extremely Concerned	5- Extremely Concerned	5- Extremely Concerned	5- Extremely Concerned	5- Extremely Concerned	5- Extremely Concerned	5- Extremely Concerned	5- Extremely Concerned	5- Extremely Concerned	5- Extremely Concerned	5- Extremely Concerned	5- Extremely Concerned	5- Extremely Concerned	5- Extremely Concerned	5- Strongly Support	5- Strongly Support	Yes	NOAA’s National Marine Fisheries Service,Georgia Department of Natural Resources,International Game and Fish Association (IGFA),Fishing Magazines/Newsletters,Newspapers,Television,Internet		3- Neutral	3- Neutral	3- Neutral	3- Neutral	5- Completely Trust	3- Neutral	3- Neutral	5- Completely Trust	3- Neutral
100	936	TRUE	email	EN	No	4- Somewhat Concerned	4- Somewhat Concerned	4- Somewhat Concerned	4- Somewhat Concerned	4- Somewhat Concerned	5- Extremely Concerned	4- Somewhat Concerned	5- Extremely Concerned	5- Extremely Concerned	4- Somewhat Concerned	5- Extremely Concerned	5- Extremely Concerned	5- Extremely Concerned	5- Extremely Concerned	4- Somewhat Concerned	4- Somewhat Concerned	4- Somewhat Concerned	4- Somewhat Concerned	4- Somewhat Concerned	4- Somewhat Concerned	5- Extremely Concerned	4- Somewhat Concerned	5- Extremely Concerned	4- Somewhat Concerned	5- Extremely Concerned	5- Extremely Concerned	5- Extremely Concerned	4- Somewhat Concerned	5- Extremely Concerned		4- Somewhat Support	5- Strongly Support	No	Fishing Magazines/Newsletters,Television,Other Social Media (You Tube, Flickr, Instagram, etc.),Others (please specify, include people like a marina manager, other anglers or divers, local community leader, family member, friend, etc.)									2- Very Little Trust
100	1185	TRUE	email	EN	No	5- Extremely Concerned	4- Somewhat Concerned	4- Somewhat Concerned	4- Somewhat Concerned	5- Extremely Concerned	5- Extremely Concerned	3- Neutral	4- Somewhat Concerned	4- Somewhat Concerned	3- Neutral	3- Neutral	4- Somewhat Concerned	5- Extremely Concerned	5- Extremely Concerned	3- Neutral	4- Somewhat Concerned	4- Somewhat Concerned	4- Somewhat Concerned	4- Somewhat Concerned	4- Somewhat Concerned	4- Somewhat Concerned	3- Neutral	3- Neutral	4- Somewhat Concerned	3- Neutral	3- Neutral	4- Somewhat Concerned	5- Extremely Concerned	5- Extremely Concerned	3- Neutral	5- Strongly Support	5- Strongly Support	No	Fishing Magazines/Newsletters,Radio,Television,Internet		3- Neutral	3- Neutral	3- Neutral	3- Neutral	3- Neutral	3- Neutral	3- Neutral	3- Neutral	3- Neutral
100	796	TRUE	email	EN	No	4- Somewhat Concerned	2- Not Very Concerned	2- Not Very Concerned	4- Somewhat Concerned	3- Neutral	4- Somewhat Concerned	3- Neutral	3- Neutral	4- Somewhat Concerned	4- Somewhat Concerned	3- Neutral	3- Neutral	4- Somewhat Concerned	4- Somewhat Concerned	3- Neutral	3- Neutral	3- Neutral	3- Neutral	4- Somewhat Concerned	3- Neutral	4- Somewhat Concerned	3- Neutral	3- Neutral								5- Strongly Support	5- Strongly Support	Yes	International Game and Fish Association (IGFA),Fishing Magazines/Newsletters		3- Neutral	3- Neutral	3- Neutral	3- Neutral	4- Trust MuchVery	3- Neutral	3- Neutral	4- Trust MuchVery	3- Neutral
100	1063	TRUE	email	EN	No		2- Not Very Concerned	3- Neutral	2- Not Very Concerned	3- Neutral	3- Neutral	2- Not Very Concerned	3- Neutral	3- Neutral	3- Neutral	2- Not Very Concerned	3- Neutral	4- Somewhat Concerned	4- Somewhat Concerned	1- No Concern at All																3- Neutral		No	Georgia Department of Natural Resources,Fishing Magazines/Newsletters,Newspapers,Internet,Word of Mouth									4- Trust MuchVery
100	779951	TRUE	email	EN	No	4- Somewhat Concerned	5- Extremely Concerned		4- Somewhat Concerned	4- Somewhat Concerned	5- Extremely Concerned	4- Somewhat Concerned	4- Somewhat Concerned	4- Somewhat Concerned	4- Somewhat Concerned	3- Neutral	4- Somewhat Concerned	5- Extremely Concerned	5- Extremely Concerned	4- Somewhat Concerned	4- Somewhat Concerned	4- Somewhat Concerned	4- Somewhat Concerned	4- Somewhat Concerned	4- Somewhat Concerned	4- Somewhat Concerned	4- Somewhat Concerned	4- Somewhat Concerned	4- Somewhat Concerned	4- Somewhat Concerned	3- Neutral	4- Somewhat Concerned	4- Somewhat Concerned	5- Extremely Concerned	4- Somewhat Concerned	5- Strongly Support	5- Strongly Support	Yes	Internet		5- Completely Trust							5- Completely Trust
100	814	TRUE	email	EN	No	4- Somewhat Concerned	4- Somewhat Concerned	4- Somewhat Concerned	4- Somewhat Concerned	5- Extremely Concerned	4- Somewhat Concerned	3- Neutral	3- Neutral	3- Neutral	3- Neutral	3- Neutral	3- Neutral	4- Somewhat Concerned	5- Extremely Concerned	3- Neutral	4- Somewhat Concerned	4- Somewhat Concerned	4- Somewhat Concerned	4- Somewhat Concerned	5- Extremely Concerned	4- Somewhat Concerned	3- Neutral	3- Neutral	3- Neutral	3- Neutral	3- Neutral	3- Neutral	5- Extremely Concerned	5- Extremely Concerned	3- Neutral	4- Somewhat Support	4- Somewhat Support	Yes	Georgia Department of Natural Resources,Fishing Magazines/Newsletters,Newspapers,Radio,Television,Internet,Word of Mouth									4- Trust MuchVery
100	485	TRUE	email	EN	No	2- Not Very Concerned	2- Not Very Concerned	1- No Concern at All	4- Somewhat Concerned	4- Somewhat Concerned	4- Somewhat Concerned	3- Neutral	3- Neutral	3- Neutral	2- Not Very Concerned	4- Somewhat Concerned	3- Neutral	4- Somewhat Concerned	4- Somewhat Concerned	3- Neutral	2- Not Very Concerned	2- Not Very Concerned	1- No Concern at All	4- Somewhat Concerned	4- Somewhat Concerned	4- Somewhat Concerned	3- Neutral	3- Neutral	3- Neutral	2- Not Very Concerned	3- Neutral	3- Neutral	4- Somewhat Concerned	4- Somewhat Concerned	2- Not Very Concerned	5- Strongly Support	5- Strongly Support	No	NOAA’s National Marine Fisheries Service,Georgia Department of Natural Resources,American Sportfishing Association (ASA),International Game and Fish Association (IGFA),Fishing Magazines/Newsletters,Internet						4- Trust MuchVery			5- Completely Trust
100	1297	TRUE	email	EN	No	3- Neutral	1- No Concern at All	1- No Concern at All	4- Somewhat Concerned	4- Somewhat Concerned	4- Somewhat Concerned	3- Neutral	3- Neutral	3- Neutral	3- Neutral	2- Not Very Concerned	2- Not Very Concerned	4- Somewhat Concerned	4- Somewhat Concerned	4- Somewhat Concerned	1- No Concern at All	1- No Concern at All	1- No Concern at All	4- Somewhat Concerned	4- Somewhat Concerned	4- Somewhat Concerned	4- Somewhat Concerned	4- Somewhat Concerned	4- Somewhat Concerned	4- Somewhat Concerned	1- No Concern at All	1- No Concern at All	4- Somewhat Concerned	3- Neutral	3- Neutral	4- Somewhat Support	4- Somewhat Support	Yes			1- No Trust at All	1- No Trust at All	1- No Trust at All	1- No Trust at All	3- Neutral	1- No Trust at All	3- Neutral	4- Trust MuchVery	1- No Trust at All
100	1424	TRUE	email	EN	No	4- Somewhat Concerned	4- Somewhat Concerned	4- Somewhat Concerned	5- Extremely Concerned	5- Extremely Concerned	5- Extremely Concerned	3- Neutral	4- Somewhat Concerned	4- Somewhat Concerned	3- Neutral	3- Neutral	5- Extremely Concerned	5- Extremely Concerned	5- Extremely Concerned	4- Somewhat Concerned	5- Extremely Concerned	4- Somewhat Concerned	4- Somewhat Concerned	5- Extremely Concerned	5- Extremely Concerned	5- Extremely Concerned	4- Somewhat Concerned	4- Somewhat Concerned	5- Extremely Concerned	5- Extremely Concerned	4- Somewhat Concerned	5- Extremely Concerned	5- Extremely Concerned	5- Extremely Concerned	4- Somewhat Concerned	4- Somewhat Support	5- Strongly Support	Yes	Georgia Department of Natural Resources,American Sportfishing Association (ASA),International Game and Fish Association (IGFA),Fishing Magazines/Newsletters,SCUBA diving magazines/Newsletters,Internet,Word of Mouth									5- Completely Trust
100	739	TRUE	email	EN	No	4- Somewhat Concerned	5- Extremely Concerned	5- Extremely Concerned	4- Somewhat Concerned	4- Somewhat Concerned	4- Somewhat Concerned	4- Somewhat Concerned	3- Neutral	3- Neutral	3- Neutral	5- Extremely Concerned	4- Somewhat Concerned	5- Extremely Concerned	5- Extremely Concerned	4- Somewhat Concerned	4- Somewhat Concerned	5- Extremely Concerned	5- Extremely Concerned	4- Somewhat Concerned	4- Somewhat Concerned	4- Somewhat Concerned	4- Somewhat Concerned	3- Neutral	3- Neutral	3- Neutral	5- Extremely Concerned	4- Somewhat Concerned	5- Extremely Concerned	5- Extremely Concerned	4- Somewhat Concerned	5- Strongly Support	5- Strongly Support	Yes	Fishing Magazines/Newsletters,Word of Mouth
100	1078	TRUE	email	EN	No	5- Extremely Concerned	5- Extremely Concerned	5- Extremely Concerned	4- Somewhat Concerned	4- Somewhat Concerned	5- Extremely Concerned	4- Somewhat Concerned	4- Somewhat Concerned	3- Neutral	3- Neutral	4- Somewhat Concerned	3- Neutral	4- Somewhat Concerned	5- Extremely Concerned	4- Somewhat Concerned	4- Somewhat Concerned	4- Somewhat Concerned	4- Somewhat Concerned	4- Somewhat Concerned	3- Neutral	4- Somewhat Concerned	3- Neutral	4- Somewhat Concerned	4- Somewhat Concerned	3- Neutral	4- Somewhat Concerned	3- Neutral	4- Somewhat Concerned	4- Somewhat Concerned	4- Somewhat Concerned	5- Strongly Support	4- Somewhat Support	Yes	Georgia Department of Natural Resources,Newspapers,Radio,Television,Internet,Other Social Media (You Tube, Flickr, Instagram, etc.),Word of Mouth		3- Neutral	3- Neutral	3- Neutral	3- Neutral	3- Neutral	4- Trust MuchVery	4- Trust MuchVery	5- Completely Trust	4- Trust MuchVery
100	1215	TRUE	email	EN	No	4- Somewhat Concerned	5- Extremely Concerned	5- Extremely Concerned	3- Neutral	4- Somewhat Concerned	3- Neutral	5- Extremely Concerned	4- Somewhat Concerned	2- Not Very Concerned	3- Neutral	3- Neutral	4- Somewhat Concerned	4- Somewhat Concerned	4- Somewhat Concerned	2- Not Very Concerned	4- Somewhat Concerned	5- Extremely Concerned	2- Not Very Concerned	3- Neutral	4- Somewhat Concerned	3- Neutral	4- Somewhat Concerned	4- Somewhat Concerned	2- Not Very Concerned	2- Not Very Concerned	2- Not Very Concerned	2- Not Very Concerned	2- Not Very Concerned	4- Somewhat Concerned	2- Not Very Concerned	5- Strongly Support	5- Strongly Support	Yes	NOAA’s National Marine Fisheries Service,Atlantic States Marine Fisheries Commission,South Atlantic Fishery Management Council,Georgia Department of Natural Resources,Coastal Conservation Association (CCA) of Georgia,American Sportfishing Association (ASA),Newspapers						4- Trust MuchVery	4- Trust MuchVery	4- Trust MuchVery	4- Trust MuchVery
100	3346	TRUE	email	EN	No	4- Somewhat Concerned	4- Somewhat Concerned	3- Neutral	5- Extremely Concerned	5- Extremely Concerned	4- Somewhat Concerned	3- Neutral	4- Somewhat Concerned	3- Neutral	3- Neutral	2- Not Very Concerned	4- Somewhat Concerned	5- Extremely Concerned	5- Extremely Concerned	3- Neutral	5- Extremely Concerned	4- Somewhat Concerned	3- Neutral	5- Extremely Concerned	5- Extremely Concerned	4- Somewhat Concerned	3- Neutral	4- Somewhat Concerned	3- Neutral	3- Neutral	2- Not Very Concerned	4- Somewhat Concerned	5- Extremely Concerned	4- Somewhat Concerned	3- Neutral	4- Somewhat Support	4- Somewhat Support	Yes	NOAA’s National Marine Fisheries Service,Georgia Department of Natural Resources,International Game and Fish Association (IGFA),Fishing Magazines/Newsletters,SCUBA diving magazines/Newsletters,Internet		3- Neutral	3- Neutral	3- Neutral	3- Neutral	5- Completely Trust	4- Trust MuchVery	5- Completely Trust	5- Completely Trust	4- Trust MuchVery
100	884	TRUE	email	EN	No	4- Somewhat Concerned	2- Not Very Concerned	2- Not Very Concerned	4- Somewhat Concerned	4- Somewhat Concerned	4- Somewhat Concerned	3- Neutral	3- Neutral	4- Somewhat Concerned	4- Somewhat Concerned	4- Somewhat Concerned	3- Neutral	3- Neutral	4- Somewhat Concerned	3- Neutral	4- Somewhat Concerned	3- Neutral	2- Not Very Concerned	4- Somewhat Concerned	4- Somewhat Concerned	4- Somewhat Concerned	3- Neutral	3- Neutral	4- Somewhat Concerned	4- Somewhat Concerned	4- Somewhat Concerned	3- Neutral	3- Neutral	4- Somewhat Concerned	3- Neutral	4- Somewhat Support	4- Somewhat Support	Yes	NOAA’s National Marine Fisheries Service,Georgia Department of Natural Resources,American Sportfishing Association (ASA),Fishing Magazines/Newsletters,Newspapers,Radio,Television,Internet,Other Social Media (You Tube, Flickr, Instagram, etc.)						4- Trust MuchVery			5- Completely Trust
100	821	TRUE	email	EN	No	4- Somewhat Concerned	3- Neutral	3- Neutral	4- Somewhat Concerned	3- Neutral	3- Neutral	3- Neutral	3- Neutral	4- Somewhat Concerned	3- Neutral	3- Neutral	3- Neutral	4- Somewhat Concerned	3- Neutral	3- Neutral	3- Neutral	3- Neutral	3- Neutral	4- Somewhat Concerned	3- Neutral	3- Neutral	3- Neutral	3- Neutral	3- Neutral	3- Neutral	3- Neutral	3- Neutral	3- Neutral	3- Neutral	3- Neutral	3- Neutral	3- Neutral	No	Newspapers,Radio,Television,Internet									3- Neutral
100	629	TRUE	email	EN	No	3- Neutral	3- Neutral	3- Neutral	4- Somewhat Concerned	3- Neutral	3- Neutral	3- Neutral	3- Neutral	3- Neutral	2- Not Very Concerned	3- Neutral	3- Neutral	4- Somewhat Concerned	4- Somewhat Concerned	3- Neutral	4- Somewhat Concerned	3- Neutral	3- Neutral	4- Somewhat Concerned	3- Neutral	3- Neutral	3- Neutral	3- Neutral	3- Neutral	2- Not Very Concerned	3- Neutral	3- Neutral	3- Neutral	4- Somewhat Concerned	3- Neutral	4- Somewhat Support	4- Somewhat Support	Yes	NOAA’s National Marine Fisheries Service,Television		3- Neutral	3- Neutral	3- Neutral	3- Neutral	3- Neutral	3- Neutral	3- Neutral	3- Neutral	3- Neutral
100	1674	TRUE	email	EN	No																3- Neutral	5- Extremely Concerned	3- Neutral	3- Neutral	3- Neutral	3- Neutral	1- No Concern at All	3- Neutral	3- Neutral	3- Neutral	3- Neutral	1- No Concern at All	3- Neutral	1- No Concern at All	1- No Concern at All	5- Strongly Support	5- Strongly Support	Yes	Georgia Department of Natural Resources		3- Neutral	3- Neutral	3- Neutral	3- Neutral	3- Neutral	3- Neutral	3- Neutral	5- Completely Trust	3- Neutral
100	735	TRUE	email	EN	No	3- Neutral	3- Neutral	4- Somewhat Concerned	2- Not Very Concerned	2- Not Very Concerned	2- Not Very Concerned	2- Not Very Concerned	4- Somewhat Concerned	4- Somewhat Concerned	3- Neutral	2- Not Very Concerned	3- Neutral	3- Neutral	4- Somewhat Concerned	2- Not Very Concerned	3- Neutral	3- Neutral	4- Somewhat Concerned	3- Neutral	4- Somewhat Concerned	4- Somewhat Concerned	2- Not Very Concerned	3- Neutral	4- Somewhat Concerned	2- Not Very Concerned	3- Neutral	3- Neutral	3- Neutral	4- Somewhat Concerned	2- Not Very Concerned	3- Neutral	5- Strongly Support	Yes	Georgia Department of Natural Resources,Newspapers,Radio,Television,Internet									4- Trust MuchVery
100	1893	TRUE	email	EN	No	4- Somewhat Concerned	4- Somewhat Concerned	4- Somewhat Concerned	3- Neutral	3- Neutral	5- Extremely Concerned	4- Somewhat Concerned	5- Extremely Concerned	5- Extremely Concerned	5- Extremely Concerned	5- Extremely Concerned	3- Neutral	4- Somewhat Concerned	5- Extremely Concerned	3- Neutral	4- Somewhat Concerned	3- Neutral	3- Neutral	4- Somewhat Concerned	5- Extremely Concerned	5- Extremely Concerned	3- Neutral	4- Somewhat Concerned	4- Somewhat Concerned	4- Somewhat Concerned	4- Somewhat Concerned	3- Neutral	5- Extremely Concerned	5- Extremely Concerned	3- Neutral	5- Strongly Support		Yes	Georgia Department of Natural Resources,Coastal Conservation Association (CCA) of Georgia,Recreational Fishing Alliance (RFA),American Sportfishing Association (ASA),National Coalition for Marine Conservation,International Game and Fish Association (IGFA),Fishing Magazines/Newsletters,Newspapers,Television,Internet,Word of Mouth		5- Completely Trust	5- Completely Trust	5- Completely Trust	5- Completely Trust	5- Completely Trust	5- Completely Trust	5- Completely Trust	5- Completely Trust	5- Completely Trust
100	677	TRUE	email	EN	No	2- Not Very Concerned	2- Not Very Concerned	2- Not Very Concerned	3- Neutral	3- Neutral	4- Somewhat Concerned	2- Not Very Concerned	2- Not Very Concerned	2- Not Very Concerned	2- Not Very Concerned	4- Somewhat Concerned	2- Not Very Concerned	4- Somewhat Concerned	4- Somewhat Concerned	4- Somewhat Concerned	2- Not Very Concerned	2- Not Very Concerned	2- Not Very Concerned	2- Not Very Concerned	2- Not Very Concerned	2- Not Very Concerned	2- Not Very Concerned	2- Not Very Concerned	2- Not Very Concerned	2- Not Very Concerned	2- Not Very Concerned	2- Not Very Concerned	2- Not Very Concerned	2- Not Very Concerned	2- Not Very Concerned	5- Strongly Support	5- Strongly Support	Yes	Georgia Department of Natural Resources,Fishing Magazines/Newsletters,Newspapers,Radio,Television,Internet,Word of Mouth		3- Neutral	3- Neutral	3- Neutral	3- Neutral	4- Trust MuchVery	3- Neutral	3- Neutral	5- Completely Trust	3- Neutral
100	1035	TRUE	email	EN	Yes	1- No Concern at All	1- No Concern at All	1- No Concern at All	1- No Concern at All	2- Not Very Concerned	2- Not Very Concerned	2- Not Very Concerned	2- Not Very Concerned	4- Somewhat Concerned	1- No Concern at All	2- Not Very Concerned	2- Not Very Concerned	1- No Concern at All	1- No Concern at All	1- No Concern at All	1- No Concern at All	1- No Concern at All	1- No Concern at All	1- No Concern at All	1- No Concern at All	1- No Concern at All	1- No Concern at All	1- No Concern at All	1- No Concern at All	1- No Concern at All	1- No Concern at All	1- No Concern at All	1- No Concern at All	1- No Concern at All	1- No Concern at All	3- Neutral	3- Neutral	No	Gray’s Reef National Marine Sanctuary Web site,NOAA’s National Marine Fisheries Service,Georgia Department of Natural Resources,Southern Kingfish Association (SKA),Internet		3- Neutral	3- Neutral	3- Neutral	3- Neutral	3- Neutral			3- Neutral
100	33	TRUE	email	EN
100	893	TRUE	email	EN	No	4- Somewhat Concerned	4- Somewhat Concerned	4- Somewhat Concerned	5- Extremely Concerned	5- Extremely Concerned	5- Extremely Concerned	4- Somewhat Concerned	4- Somewhat Concerned	5- Extremely Concerned	4- Somewhat Concerned	5- Extremely Concerned	4- Somewhat Concerned	5- Extremely Concerned	5- Extremely Concerned	4- Somewhat Concerned	4- Somewhat Concerned	4- Somewhat Concerned	5- Extremely Concerned	5- Extremely Concerned	5- Extremely Concerned	5- Extremely Concerned	4- Somewhat Concerned	4- Somewhat Concerned	5- Extremely Concerned	4- Somewhat Concerned	5- Extremely Concerned	4- Somewhat Concerned	5- Extremely Concerned	5- Extremely Concerned	4- Somewhat Concerned	5- Strongly Support	5- Strongly Support	Yes	Georgia Department of Natural Resources,Fishing Magazines/Newsletters,Internet		5- Completely Trust	5- Completely Trust	5- Completely Trust	5- Completely Trust	5- Completely Trust	5- Completely Trust	5- Completely Trust	5- Completely Trust	5- Completely Trust
100	542	TRUE	email	EN	No	3- Neutral	1- No Concern at All	1- No Concern at All	5- Extremely Concerned	5- Extremely Concerned	5- Extremely Concerned	5- Extremely Concerned	5- Extremely Concerned	4- Somewhat Concerned	4- Somewhat Concerned	4- Somewhat Concerned	4- Somewhat Concerned	5- Extremely Concerned	5- Extremely Concerned	4- Somewhat Concerned	3- Neutral	1- No Concern at All	1- No Concern at All	5- Extremely Concerned	5- Extremely Concerned	5- Extremely Concerned	4- Somewhat Concerned	4- Somewhat Concerned	5- Extremely Concerned	3- Neutral	3- Neutral	4- Somewhat Concerned	4- Somewhat Concerned	5- Extremely Concerned	3- Neutral	5- Strongly Support	5- Strongly Support	No	Gray’s Reef National Marine Sanctuary Advisory Council,Gray’s Reef National Marine Sanctuary Web site,NOAA’s National Marine Fisheries Service,Georgia Department of Natural Resources,Recreational Fishing Alliance (RFA),American Sportfishing Association (ASA),International Game and Fish Association (IGFA),Fishing Magazines/Newsletters		5- Completely Trust	5- Completely Trust	5- Completely Trust	5- Completely Trust	5- Completely Trust	5- Completely Trust	5- Completely Trust	5- Completely Trust	5- Completely Trust
100	806	TRUE	email	EN	No	4- Somewhat Concerned	5- Extremely Concerned	4- Somewhat Concerned	5- Extremely Concerned	5- Extremely Concerned	5- Extremely Concerned	4- Somewhat Concerned	4- Somewhat Concerned	4- Somewhat Concerned	5- Extremely Concerned	4- Somewhat Concerned	5- Extremely Concerned	5- Extremely Concerned	5- Extremely Concerned	4- Somewhat Concerned	4- Somewhat Concerned	5- Extremely Concerned	3- Neutral	5- Extremely Concerned	5- Extremely Concerned	5- Extremely Concerned	4- Somewhat Concerned	4- Somewhat Concerned	4- Somewhat Concerned	5- Extremely Concerned	4- Somewhat Concerned	5- Extremely Concerned	5- Extremely Concerned	5- Extremely Concerned	3- Neutral	5- Strongly Support	5- Strongly Support	Yes	Georgia Department of Natural Resources,Television,Internet,Word of Mouth									4- Trust MuchVery
100	918	TRUE	email	EN	No	4- Somewhat Concerned	4- Somewhat Concerned	4- Somewhat Concerned	4- Somewhat Concerned	4- Somewhat Concerned	4- Somewhat Concerned	2- Not Very Concerned	4- Somewhat Concerned	4- Somewhat Concerned	3- Neutral	3- Neutral	3- Neutral	4- Somewhat Concerned	4- Somewhat Concerned	3- Neutral	3- Neutral	4- Somewhat Concerned	4- Somewhat Concerned	4- Somewhat Concerned	4- Somewhat Concerned	4- Somewhat Concerned	3- Neutral	4- Somewhat Concerned	4- Somewhat Concerned	3- Neutral	3- Neutral	3- Neutral	4- Somewhat Concerned	4- Somewhat Concerned	3- Neutral	5- Strongly Support	5- Strongly Support	Yes	Fishing Magazines/Newsletters,Internet
100	1015	TRUE	email	EN	No	5- Extremely Concerned	3- Neutral	4- Somewhat Concerned	5- Extremely Concerned	5- Extremely Concerned	5- Extremely Concerned	4- Somewhat Concerned	5- Extremely Concerned	5- Extremely Concerned	5- Extremely Concerned	4- Somewhat Concerned	5- Extremely Concerned	5- Extremely Concerned	5- Extremely Concerned	4- Somewhat Concerned	5- Extremely Concerned	5- Extremely Concerned	5- Extremely Concerned	5- Extremely Concerned	5- Extremely Concerned	5- Extremely Concerned	5- Extremely Concerned	5- Extremely Concerned	5- Extremely Concerned	5- Extremely Concerned	5- Extremely Concerned	5- Extremely Concerned	5- Extremely Concerned	5- Extremely Concerned	5- Extremely Concerned	5- Strongly Support	5- Strongly Support	Yes	Gray’s Reef National Marine Sanctuary Advisory Council,Georgia Department of Natural Resources,International Game and Fish Association (IGFA),SCUBA diving magazines/Newsletters,Television,Other Social Media (You Tube, Flickr, Instagram, etc.)		5- Completely Trust	5- Completely Trust	5- Completely Trust	5- Completely Trust	5- Completely Trust	5- Completely Trust	5- Completely Trust	5- Completely Trust	3- Neutral
100	1022	TRUE	email	EN	No	5- Extremely Concerned	2- Not Very Concerned	2- Not Very Concerned	5- Extremely Concerned	5- Extremely Concerned	5- Extremely Concerned	5- Extremely Concerned	5- Extremely Concerned	1- No Concern at All	5- Extremely Concerned	4- Somewhat Concerned	4- Somewhat Concerned	5- Extremely Concerned	5- Extremely Concerned	5- Extremely Concerned	3- Neutral	1- No Concern at All	2- Not Very Concerned	2- Not Very Concerned	4- Somewhat Concerned	5- Extremely Concerned	5- Extremely Concerned	5- Extremely Concerned	1- No Concern at All	4- Somewhat Concerned	4- Somewhat Concerned	5- Extremely Concerned	5- Extremely Concerned	5- Extremely Concerned	5- Extremely Concerned	5- Strongly Support	5- Strongly Support	Yes	Atlantic States Marine Fisheries Commission,South Atlantic Fishery Management Council,Georgia Department of Natural Resources,Internet		3- Neutral	3- Neutral	3- Neutral	3- Neutral	2- Very Little Trust	3- Neutral	3- Neutral	1- No Trust at All	1- No Trust at All
100	1543	TRUE	email	EN	No	4- Somewhat Concerned	3- Neutral	3- Neutral	4- Somewhat Concerned	4- Somewhat Concerned	5- Extremely Concerned	4- Somewhat Concerned	4- Somewhat Concerned	2- Not Very Concerned	4- Somewhat Concerned	4- Somewhat Concerned	5- Extremely Concerned	2- Not Very Concerned	5- Extremely Concerned	5- Extremely Concerned	5- Extremely Concerned	4- Somewhat Concerned	4- Somewhat Concerned	4- Somewhat Concerned	5- Extremely Concerned	5- Extremely Concerned	5- Extremely Concerned	5- Extremely Concerned	5- Extremely Concerned	5- Extremely Concerned	5- Extremely Concerned	5- Extremely Concerned	5- Extremely Concerned	5- Extremely Concerned	5- Extremely Concerned	5- Strongly Support	5- Strongly Support	Yes	Georgia Department of Natural Resources,American Sportfishing Association (ASA),Fishing Magazines/Newsletters,Television,Internet		5- Completely Trust	5- Completely Trust	5- Completely Trust	5- Completely Trust	5- Completely Trust	5- Completely Trust	5- Completely Trust	4- Trust MuchVery	5- Completely Trust
100	10724	TRUE	email	EN	No	2- Not Very Concerned	1- No Concern at All	1- No Concern at All	4- Somewhat Concerned	4- Somewhat Concerned	4- Somewhat Concerned	3- Neutral	2- Not Very Concerned	4- Somewhat Concerned	3- Neutral	2- Not Very Concerned	2- Not Very Concerned	4- Somewhat Concerned	4- Somewhat Concerned	2- Not Very Concerned	2- Not Very Concerned	1- No Concern at All	2- Not Very Concerned	4- Somewhat Concerned	4- Somewhat Concerned	4- Somewhat Concerned	3- Neutral	3- Neutral	2- Not Very Concerned	3- Neutral	2- Not Very Concerned	2- Not Very Concerned	4- Somewhat Concerned	4- Somewhat Concerned	2- Not Very Concerned	4- Somewhat Support	4- Somewhat Support	Yes	International Game and Fish Association (IGFA),Fishing Magazines/Newsletters,SCUBA diving magazines/Newsletters,Radio,Television,Internet,Word of Mouth						3- Neutral	3- Neutral	3- Neutral	4- Trust MuchVery	3- Neutral
100	896	TRUE	email	EN	No	4- Somewhat Concerned	2- Not Very Concerned	2- Not Very Concerned	3- Neutral	3- Neutral	3- Neutral	2- Not Very Concerned	2- Not Very Concerned	4- Somewhat Concerned	1- No Concern at All	3- Neutral	2- Not Very Concerned	2- Not Very Concerned	4- Somewhat Concerned	2- Not Very Concerned	4- Somewhat Concerned	3- Neutral	3- Neutral	2- Not Very Concerned	3- Neutral	4- Somewhat Concerned	2- Not Very Concerned	4- Somewhat Concerned	3- Neutral	2- Not Very Concerned	3- Neutral	2- Not Very Concerned	1- No Concern at All	4- Somewhat Concerned	2- Not Very Concerned	2- Somewhat Against	5- Strongly Support	No	NOAA’s National Marine Fisheries Service,Georgia Department of Natural Resources,International Game and Fish Association (IGFA),Newspapers,Radio,Television		3- Neutral	3- Neutral	3- Neutral	3- Neutral	4- Trust MuchVery	3- Neutral	3- Neutral	4- Trust MuchVery	3- Neutral
100	1189	TRUE	email	EN	Yes	3- Neutral	3- Neutral		2- Not Very Concerned	2- Not Very Concerned	3- Neutral	4- Somewhat Concerned	2- Not Very Concerned	4- Somewhat Concerned	2- Not Very Concerned	2- Not Very Concerned	2- Not Very Concerned	2- Not Very Concerned	4- Somewhat Concerned	2- Not Very Concerned	2- Not Very Concerned	2- Not Very Concerned	2- Not Very Concerned	3- Neutral	4- Somewhat Concerned	2- Not Very Concerned	4- Somewhat Concerned	4- Somewhat Concerned	1- No Concern at All	2- Not Very Concerned	2- Not Very Concerned	4- Somewhat Concerned	2- Not Very Concerned	4- Somewhat Concerned	2- Not Very Concerned	3- Neutral	5- Strongly Support	Yes	Gray’s Reef National Marine Sanctuary Advisory Council,Gray’s Reef National Marine Sanctuary Staff,Gray’s Reef National Marine Sanctuary Web site,NOAA’s National Marine Fisheries Service,Atlantic States Marine Fisheries Commission,South Atlantic Fishery Management Council,Georgia Department of Natural Resources,Coastal Conservation Association (CCA) of Georgia,Recreational Fishing Alliance (RFA),…		5- Completely Trust	5- Completely Trust	5- Completely Trust		5- Completely Trust	5- Completely Trust	5- Completely Trust	5- Completely Trust
100	620	TRUE	email	EN	No	4- Somewhat Concerned	4- Somewhat Concerned	4- Somewhat Concerned	3- Neutral	4- Somewhat Concerned	4- Somewhat Concerned	4- Somewhat Concerned	4- Somewhat Concerned	4- Somewhat Concerned	4- Somewhat Concerned	3- Neutral	2- Not Very Concerned	3- Neutral	4- Somewhat Concerned	3- Neutral	4- Somewhat Concerned	4- Somewhat Concerned	3- Neutral	3- Neutral	4- Somewhat Concerned	4- Somewhat Concerned	4- Somewhat Concerned	4- Somewhat Concerned	4- Somewhat Concerned	4- Somewhat Concerned	3- Neutral	2- Not Very Concerned	4- Somewhat Concerned	4- Somewhat Concerned	3- Neutral	3- Neutral	3- Neutral	Yes	Georgia Department of Natural Resources									3- Neutral
100	1120	TRUE	email	EN	No	5- Extremely Concerned	2- Not Very Concerned	2- Not Very Concerned	4- Somewhat Concerned	4- Somewhat Concerned	5- Extremely Concerned	4- Somewhat Concerned	3- Neutral	5- Extremely Concerned	3- Neutral	4- Somewhat Concerned	4- Somewhat Concerned	5- Extremely Concerned	5- Extremely Concerned	5- Extremely Concerned	4- Somewhat Concerned	2- Not Very Concerned	4- Somewhat Concerned	4- Somewhat Concerned	4- Somewhat Concerned	5- Extremely Concerned	4- Somewhat Concerned	4- Somewhat Concerned	5- Extremely Concerned	3- Neutral	4- Somewhat Concerned	3- Neutral	5- Extremely Concerned	5- Extremely Concerned	4- Somewhat Concerned	5- Strongly Support	5- Strongly Support	Yes	Gray’s Reef National Marine Sanctuary Advisory Council,NOAA’s National Marine Fisheries Service,Atlantic States Marine Fisheries Commission,Georgia Department of Natural Resources,American Sportfishing Association (ASA),Fishing Magazines/Newsletters,Radio,Internet,Other Social Media (You Tube, Flickr, Instagram, etc.),Word of Mouth		3- Neutral	3- Neutral	3- Neutral	3- Neutral	3- Neutral	3- Neutral	3- Neutral	3- Neutral	3- Neutral
100	1556	TRUE	email	EN	No	5- Extremely Concerned	5- Extremely Concerned	4- Somewhat Concerned	5- Extremely Concerned	4- Somewhat Concerned	4- Somewhat Concerned	4- Somewhat Concerned	3- Neutral	4- Somewhat Concerned	3- Neutral	4- Somewhat Concerned	3- Neutral	4- Somewhat Concerned	5- Extremely Concerned	3- Neutral	4- Somewhat Concerned	3- Neutral	2- Not Very Concerned	5- Extremely Concerned	4- Somewhat Concerned	4- Somewhat Concerned	3- Neutral	4- Somewhat Concerned	4- Somewhat Concerned	4- Somewhat Concerned	4- Somewhat Concerned	4- Somewhat Concerned	4- Somewhat Concerned	5- Extremely Concerned	3- Neutral	5- Strongly Support	5- Strongly Support	Yes	Georgia Department of Natural Resources,Internet				3- Neutral					4- Trust MuchVery
100	1308	TRUE	email	EN	No	3- Neutral	2- Not Very Concerned	2- Not Very Concerned	4- Somewhat Concerned	4- Somewhat Concerned	4- Somewhat Concerned	2- Not Very Concerned	3- Neutral	3- Neutral	3- Neutral	3- Neutral	3- Neutral	4- Somewhat Concerned	5- Extremely Concerned	3- Neutral	3- Neutral	3- Neutral	3- Neutral	4- Somewhat Concerned	4- Somewhat Concerned	4- Somewhat Concerned	4- Somewhat Concerned	4- Somewhat Concerned	3- Neutral	4- Somewhat Concerned	4- Somewhat Concerned	4- Somewhat Concerned	3- Neutral	4- Somewhat Concerned	3- Neutral	4- Somewhat Support	4- Somewhat Support	Yes	Georgia Department of Natural Resources,Radio,Internet,Word of Mouth		3- Neutral	3- Neutral	3- Neutral	3- Neutral	3- Neutral	3- Neutral	3- Neutral	4- Trust MuchVery
100	1434	TRUE	email	EN	No	5- Extremely Concerned	2- Not Very Concerned	2- Not Very Concerned	5- Extremely Concerned	5- Extremely Concerned	5- Extremely Concerned	4- Somewhat Concerned	4- Somewhat Concerned	4- Somewhat Concerned	5- Extremely Concerned	3- Neutral	5- Extremely Concerned	5- Extremely Concerned	5- Extremely Concerned	3- Neutral	5- Extremely Concerned	2- Not Very Concerned	2- Not Very Concerned	5- Extremely Concerned	5- Extremely Concerned	5- Extremely Concerned	4- Somewhat Concerned	4- Somewhat Concerned	4- Somewhat Concerned	5- Extremely Concerned	3- Neutral	5- Extremely Concerned	5- Extremely Concerned	5- Extremely Concerned	3- Neutral	5- Strongly Support	5- Strongly Support	Yes	Fishing Magazines/Newsletters,Newspapers,Radio,Television,Word of Mouth,Others (please specify, include people like a marina manager, other anglers or divers, local community leader, family member, friend, etc.)	family member
100	853	TRUE	email	EN	No	1- No Concern at All	1- No Concern at All	1- No Concern at All	1- No Concern at All	1- No Concern at All	1- No Concern at All	1- No Concern at All	1- No Concern at All	3- Neutral	1- No Concern at All	1- No Concern at All	1- No Concern at All	1- No Concern at All	1- No Concern at All	1- No Concern at All																5- Strongly Support	5- Strongly Support	Yes	Gray’s Reef National Marine Sanctuary Advisory Council,Gray’s Reef National Marine Sanctuary Staff,Gray’s Reef National Marine Sanctuary Web site,Georgia Sea Grant,Coastal Conservation Association (CCA) of Georgia,Recreational Fishing Alliance (RFA),International Game and Fish Association (IGFA)		5- Completely Trust	5- Completely Trust	5- Completely Trust	5- Completely Trust	5- Completely Trust	5- Completely Trust	5- Completely Trust	5- Completely Trust	5- Completely Trust
100	1370	TRUE	email	EN	No	4- Somewhat Concerned	4- Somewhat Concerned	4- Somewhat Concerned	5- Extremely Concerned	4- Somewhat Concerned	4- Somewhat Concerned	3- Neutral	4- Somewhat Concerned	3- Neutral	3- Neutral	3- Neutral	4- Somewhat Concerned	5- Extremely Concerned	4- Somewhat Concerned	4- Somewhat Concerned																5- Strongly Support	3- Neutral	Yes	Georgia Department of Natural Resources,Internet,Others (please specify, include people like a marina manager, other anglers or divers, local community leader, family member, friend, etc.)	Fishing guides	3- Neutral	3- Neutral	3- Neutral	3- Neutral	4- Trust MuchVery	4- Trust MuchVery	3- Neutral	5- Completely Trust	3- Neutral
100	1116	TRUE	email	EN	No	5- Extremely Concerned	5- Extremely Concerned	5- Extremely Concerned	4- Somewhat Concerned	5- Extremely Concerned	5- Extremely Concerned	5- Extremely Concerned	4- Somewhat Concerned	4- Somewhat Concerned	5- Extremely Concerned	5- Extremely Concerned	5- Extremely Concerned	5- Extremely Concerned	5- Extremely Concerned	4- Somewhat Concerned	5- Extremely Concerned	5- Extremely Concerned	4- Somewhat Concerned	5- Extremely Concerned	5- Extremely Concerned	5- Extremely Concerned	5- Extremely Concerned	5- Extremely Concerned	4- Somewhat Concerned	5- Extremely Concerned	2- Not Very Concerned	5- Extremely Concerned	5- Extremely Concerned	5- Extremely Concerned	4- Somewhat Concerned	5- Strongly Support	4- Somewhat Support	Yes	NOAA’s National Marine Fisheries Service,Newspapers,Television,Internet,Other Social Media (You Tube, Flickr, Instagram, etc.)		4- Trust MuchVery	4- Trust MuchVery	4- Trust MuchVery	5- Completely Trust	5- Completely Trust	5- Completely Trust	5- Completely Trust	5- Completely Trust	4- Trust MuchVery
100	619	TRUE	email	EN	No	4- Somewhat Concerned	4- Somewhat Concerned	4- Somewhat Concerned	5- Extremely Concerned	5- Extremely Concerned	5- Extremely Concerned	4- Somewhat Concerned	4- Somewhat Concerned	4- Somewhat Concerned	4- Somewhat Concerned	4- Somewhat Concerned	4- Somewhat Concerned	5- Extremely Concerned	5- Extremely Concerned	4- Somewhat Concerned	4- Somewhat Concerned	4- Somewhat Concerned	4- Somewhat Concerned	5- Extremely Concerned	4- Somewhat Concerned	4- Somewhat Concerned	4- Somewhat Concerned	4- Somewhat Concerned	4- Somewhat Concerned	4- Somewhat Concerned	4- Somewhat Concerned	4- Somewhat Concerned	5- Extremely Concerned	5- Extremely Concerned	4- Somewhat Concerned	5- Strongly Support	5- Strongly Support	No	Georgia Department of Natural Resources,Fishing Magazines/Newsletters,Radio,Television,Internet,Other Social Media (You Tube, Flickr, Instagram, etc.),Word of Mouth									5- Completely Trust
100	498	TRUE	email	EN	No	5- Extremely Concerned	4- Somewhat Concerned	5- Extremely Concerned	5- Extremely Concerned	5- Extremely Concerned	5- Extremely Concerned	5- Extremely Concerned	5- Extremely Concerned	5- Extremely Concerned	5- Extremely Concerned	5- Extremely Concerned	5- Extremely Concerned	5- Extremely Concerned	5- Extremely Concerned	4- Somewhat Concerned	5- Extremely Concerned	4- Somewhat Concerned	5- Extremely Concerned	5- Extremely Concerned	5- Extremely Concerned	5- Extremely Concerned	5- Extremely Concerned	5- Extremely Concerned	5- Extremely Concerned	5- Extremely Concerned	5- Extremely Concerned	5- Extremely Concerned	5- Extremely Concerned	5- Extremely Concerned	4- Somewhat Concerned	5- Strongly Support	5- Strongly Support	Yes	Gray’s Reef National Marine Sanctuary Facebook Page
100	709	TRUE	email	EN	No	3- Neutral	1- No Concern at All	1- No Concern at All	3- Neutral	4- Somewhat Concerned	4- Somewhat Concerned	2- Not Very Concerned	5- Extremely Concerned	4- Somewhat Concerned	5- Extremely Concerned	5- Extremely Concerned	5- Extremely Concerned	5- Extremely Concerned	5- Extremely Concerned	4- Somewhat Concerned	2- Not Very Concerned	1- No Concern at All	1- No Concern at All	2- Not Very Concerned	2- Not Very Concerned													No	Fishing Magazines/Newsletters,Word of Mouth		2- Very Little Trust	2- Very Little Trust	2- Very Little Trust	2- Very Little Trust	3- Neutral	2- Very Little Trust	2- Very Little Trust	4- Trust MuchVery	2- Very Little Trust
100	1116	TRUE	email	EN	No	4- Somewhat Concerned	4- Somewhat Concerned	4- Somewhat Concerned	4- Somewhat Concerned	4- Somewhat Concerned	4- Somewhat Concerned	4- Somewhat Concerned	4- Somewhat Concerned	4- Somewhat Concerned	4- Somewhat Concerned	4- Somewhat Concerned	4- Somewhat Concerned	4- Somewhat Concerned	4- Somewhat Concerned	3- Neutral	4- Somewhat Concerned	4- Somewhat Concerned	4- Somewhat Concerned	4- Somewhat Concerned	4- Somewhat Concerned	4- Somewhat Concerned	4- Somewhat Concerned	4- Somewhat Concerned	4- Somewhat Concerned	4- Somewhat Concerned	4- Somewhat Concerned	4- Somewhat Concerned	4- Somewhat Concerned	4- Somewhat Concerned	3- Neutral	4- Somewhat Support	4- Somewhat Support	Yes	Georgia Department of Natural Resources,Internet									5- Completely Trust
100	465	TRUE	email	EN	No	3- Neutral	3- Neutral	3- Neutral	4- Somewhat Concerned	4- Somewhat Concerned	4- Somewhat Concerned	3- Neutral	5- Extremely Concerned	4- Somewhat Concerned	4- Somewhat Concerned	4- Somewhat Concerned	4- Somewhat Concerned	4- Somewhat Concerned	5- Extremely Concerned	4- Somewhat Concerned	5- Extremely Concerned	3- Neutral	3- Neutral	4- Somewhat Concerned	4- Somewhat Concerned	4- Somewhat Concerned	4- Somewhat Concerned	5- Extremely Concerned	4- Somewhat Concerned	5- Extremely Concerned	4- Somewhat Concerned	5- Extremely Concerned	5- Extremely Concerned	5- Extremely Concerned	4- Somewhat Concerned	3- Neutral	3- Neutral	Yes	Internet,Others (please specify, include people like a marina manager, other anglers or divers, local community leader, family member, friend, etc.)	Basic education	4- Trust MuchVery	4- Trust MuchVery	4- Trust MuchVery	3- Neutral	3- Neutral	3- Neutral	3- Neutral	4- Trust MuchVery	3- Neutral
100	945	TRUE	email	EN	No	4- Somewhat Concerned	3- Neutral	3- Neutral	5- Extremely Concerned	5- Extremely Concerned	4- Somewhat Concerned	4- Somewhat Concerned	4- Somewhat Concerned	2- Not Very Concerned	3- Neutral	4- Somewhat Concerned	3- Neutral	3- Neutral	4- Somewhat Concerned	4- Somewhat Concerned	3- Neutral	2- Not Very Concerned	2- Not Very Concerned	3- Neutral	3- Neutral	3- Neutral	3- Neutral	4- Somewhat Concerned	3- Neutral	4- Somewhat Concerned	4- Somewhat Concerned	4- Somewhat Concerned	1- No Concern at All	4- Somewhat Concerned	2- Not Very Concerned	4- Somewhat Support	4- Somewhat Support	Yes	Georgia Department of Natural Resources,Coastal Conservation Association (CCA) of Georgia,International Game and Fish Association (IGFA),Fishing Magazines/Newsletters,Radio,Internet,Gray’s Reef National Marine Sanctuary Facebook Page									5- Completely Trust
100	679	TRUE	email	EN	No	3- Neutral	4- Somewhat Concerned	3- Neutral	2- Not Very Concerned	3- Neutral	5- Extremely Concerned	4- Somewhat Concerned	3- Neutral	4- Somewhat Concerned	4- Somewhat Concerned	2- Not Very Concerned	4- Somewhat Concerned	4- Somewhat Concerned	5- Extremely Concerned	3- Neutral	3- Neutral	4- Somewhat Concerned	4- Somewhat Concerned	2- Not Very Concerned	4- Somewhat Concerned	5- Extremely Concerned	4- Somewhat Concerned	4- Somewhat Concerned	4- Somewhat Concerned	4- Somewhat Concerned	3- Neutral	3- Neutral	5- Extremely Concerned	5- Extremely Concerned	3- Neutral	4- Somewhat Support	4- Somewhat Support	Yes	Georgia Department of Natural Resources,Fishing Magazines/Newsletters,Radio,Television,Other Social Media (You Tube, Flickr, Instagram, etc.)									5- Completely Trust
100	1412	TRUE	email	EN	No	4- Somewhat Concerned	4- Somewhat Concerned	4- Somewhat Concerned	3- Neutral	4- Somewhat Concerned	3- Neutral	3- Neutral	3- Neutral	3- Neutral	5- Extremely Concerned	3- Neutral	3- Neutral	5- Extremely Concerned	4- Somewhat Concerned	4- Somewhat Concerned	3- Neutral	4- Somewhat Concerned	4- Somewhat Concerned	4- Somewhat Concerned	4- Somewhat Concerned	4- Somewhat Concerned	4- Somewhat Concerned	4- Somewhat Concerned	4- Somewhat Concerned	5- Extremely Concerned	3- Neutral	4- Somewhat Concerned	5- Extremely Concerned	4- Somewhat Concerned	4- Somewhat Concerned	4- Somewhat Support	4- Somewhat Support	No	Gray’s Reef National Marine Sanctuary Web site,Georgia Department of Natural Resources,Newspapers,Radio,Television,Internet,Gray’s Reef National Marine Sanctuary Facebook Page,Other Social Media (You Tube, Flickr, Instagram, etc.),Word of Mouth				5- Completely Trust					4- Trust MuchVery
100	833	TRUE	email	EN	No	5- Extremely Concerned	5- Extremely Concerned	5- Extremely Concerned	3- Neutral	5- Extremely Concerned	5- Extremely Concerned	5- Extremely Concerned	5- Extremely Concerned	5- Extremely Concerned	5- Extremely Concerned	5- Extremely Concerned	5- Extremely Concerned	5- Extremely Concerned	5- Extremely Concerned	5- Extremely Concerned	5- Extremely Concerned	5- Extremely Concerned	5- Extremely Concerned	5- Extremely Concerned	5- Extremely Concerned	5- Extremely Concerned	5- Extremely Concerned	5- Extremely Concerned	5- Extremely Concerned	5- Extremely Concerned	5- Extremely Concerned	5- Extremely Concerned	5- Extremely Concerned	5- Extremely Concerned	5- Extremely Concerned	4- Somewhat Support	5- Strongly Support	Yes	Gray’s Reef National Marine Sanctuary Advisory Council,Gray’s Reef National Marine Sanctuary Staff,Gray’s Reef National Marine Sanctuary Web site,Gray’s Reef National Marine Sanctuary Foundation,NOAA’s National Marine Fisheries Service,Atlantic States Marine Fisheries Commission,South Atlantic Fishery Management Council,Georgia Sea Grant,Coastal Conservation Association (CCA) of Georgia,Gray’s Re…		4- Trust MuchVery	4- Trust MuchVery	4- Trust MuchVery	4- Trust MuchVery	4- Trust MuchVery	4- Trust MuchVery	4- Trust MuchVery	3- Neutral	4- Trust MuchVery
100	389	TRUE	email	EN	No	4- Somewhat Concerned	3- Neutral	3- Neutral	4- Somewhat Concerned	5- Extremely Concerned	5- Extremely Concerned	4- Somewhat Concerned	4- Somewhat Concerned	5- Extremely Concerned	4- Somewhat Concerned	5- Extremely Concerned	5- Extremely Concerned	5- Extremely Concerned	5- Extremely Concerned	4- Somewhat Concerned	4- Somewhat Concerned	3- Neutral	3- Neutral	4- Somewhat Concerned	5- Extremely Concerned	5- Extremely Concerned	4- Somewhat Concerned	5- Extremely Concerned	5- Extremely Concerned	4- Somewhat Concerned	4- Somewhat Concerned	4- Somewhat Concerned	5- Extremely Concerned	5- Extremely Concerned	5- Extremely Concerned	5- Strongly Support	5- Strongly Support	Yes	NOAA’s National Marine Fisheries Service,Georgia Department of Natural Resources,Fishing Magazines/Newsletters,SCUBA diving magazines/Newsletters,Internet		3- Neutral	3- Neutral	3- Neutral	3- Neutral	4- Trust MuchVery	4- Trust MuchVery	3- Neutral	4- Trust MuchVery	3- Neutral
100	367	TRUE	email	EN	No	5- Extremely Concerned	5- Extremely Concerned	5- Extremely Concerned	5- Extremely Concerned	5- Extremely Concerned	5- Extremely Concerned	5- Extremely Concerned	5- Extremely Concerned	5- Extremely Concerned	5- Extremely Concerned	5- Extremely Concerned	5- Extremely Concerned	5- Extremely Concerned	5- Extremely Concerned	5- Extremely Concerned	5- Extremely Concerned	5- Extremely Concerned	5- Extremely Concerned	5- Extremely Concerned	5- Extremely Concerned	5- Extremely Concerned	5- Extremely Concerned	5- Extremely Concerned	5- Extremely Concerned	5- Extremely Concerned	5- Extremely Concerned	5- Extremely Concerned	5- Extremely Concerned	5- Extremely Concerned	5- Extremely Concerned	5- Strongly Support	5- Strongly Support	Yes	Fishing Magazines/Newsletters,Newspapers,Television,Internet,Word of Mouth		5- Completely Trust	5- Completely Trust	5- Completely Trust	5- Completely Trust	5- Completely Trust	5- Completely Trust	5- Completely Trust	5- Completely Trust	5- Completely Trust
100	573	TRUE	email	EN	No	3- Neutral	2- Not Very Concerned	1- No Concern at All	3- Neutral	3- Neutral	3- Neutral	3- Neutral	2- Not Very Concerned	2- Not Very Concerned	2- Not Very Concerned	2- Not Very Concerned	2- Not Very Concerned	2- Not Very Concerned	3- Neutral	2- Not Very Concerned	2- Not Very Concerned	2- Not Very Concerned	2- Not Very Concerned	3- Neutral	3- Neutral	3- Neutral	3- Neutral	2- Not Very Concerned	2- Not Very Concerned	2- Not Very Concerned	2- Not Very Concerned	2- Not Very Concerned	2- Not Very Concerned	3- Neutral	2- Not Very Concerned	3- Neutral	3- Neutral	No	Coastal Conservation Association (CCA) of Georgia,International Game and Fish Association (IGFA)		3- Neutral	3- Neutral	3- Neutral	3- Neutral	3- Neutral	3- Neutral	3- Neutral	4- Trust MuchVery	3- Neutral
100	1781	TRUE	email	EN	No	3- Neutral	5- Extremely Concerned	4- Somewhat Concerned	5- Extremely Concerned	5- Extremely Concerned	5- Extremely Concerned	4- Somewhat Concerned	5- Extremely Concerned	5- Extremely Concerned	3- Neutral	3- Neutral	3- Neutral	5- Extremely Concerned	5- Extremely Concerned	4- Somewhat Concerned	5- Extremely Concerned	5- Extremely Concerned	5- Extremely Concerned	5- Extremely Concerned	4- Somewhat Concerned	5- Extremely Concerned	4- Somewhat Concerned	5- Extremely Concerned	4- Somewhat Concerned	3- Neutral	3- Neutral	3- Neutral	5- Extremely Concerned	5- Extremely Concerned	4- Somewhat Concerned	5- Strongly Support	5- Strongly Support	Yes	Georgia Department of Natural Resources
100	1217	TRUE	email	EN	No	4- Somewhat Concerned	3- Neutral	3- Neutral	4- Somewhat Concerned	5- Extremely Concerned	5- Extremely Concerned	4- Somewhat Concerned	4- Somewhat Concerned	4- Somewhat Concerned	3- Neutral	2- Not Very Concerned	4- Somewhat Concerned	4- Somewhat Concerned	5- Extremely Concerned	3- Neutral	4- Somewhat Concerned	3- Neutral	3- Neutral	4- Somewhat Concerned	4- Somewhat Concerned	4- Somewhat Concerned	4- Somewhat Concerned	4- Somewhat Concerned	4- Somewhat Concerned	3- Neutral	2- Not Very Concerned	4- Somewhat Concerned	4- Somewhat Concerned	5- Extremely Concerned	3- Neutral	4- Somewhat Support	5- Strongly Support	Yes	Georgia Department of Natural Resources,Fishing Magazines/Newsletters,SCUBA diving magazines/Newsletters,Newspapers,Radio,Television,Internet,Other Social Media (You Tube, Flickr, Instagram, etc.),Word of Mouth		3- Neutral	3- Neutral	3- Neutral	3- Neutral	4- Trust MuchVery	3- Neutral	3- Neutral	4- Trust MuchVery	3- Neutral
100	805	TRUE	email	EN	No	4- Somewhat Concerned	4- Somewhat Concerned	4- Somewhat Concerned	4- Somewhat Concerned	4- Somewhat Concerned	4- Somewhat Concerned	4- Somewhat Concerned	4- Somewhat Concerned	4- Somewhat Concerned	4- Somewhat Concerned	4- Somewhat Concerned	4- Somewhat Concerned	5- Extremely Concerned	5- Extremely Concerned	4- Somewhat Concerned	4- Somewhat Concerned	4- Somewhat Concerned	4- Somewhat Concerned	4- Somewhat Concerned	4- Somewhat Concerned	4- Somewhat Concerned	4- Somewhat Concerned	4- Somewhat Concerned	4- Somewhat Concerned		4- Somewhat Concerned	5- Extremely Concerned	5- Extremely Concerned	5- Extremely Concerned	4- Somewhat Concerned	5- Strongly Support	5- Strongly Support	Yes	Georgia Department of Natural Resources,Fishing Magazines/Newsletters,Newspapers,Television,Internet,Word of Mouth
100	1106	TRUE	email	EN	Yes	3- Neutral	3- Neutral	3- Neutral	2- Not Very Concerned	2- Not Very Concerned	2- Not Very Concerned	2- Not Very Concerned	3- Neutral	2- Not Very Concerned	2- Not Very Concerned	2- Not Very Concerned	3- Neutral	2- Not Very Concerned	3- Neutral	2- Not Very Concerned	3- Neutral	2- Not Very Concerned	2- Not Very Concerned	2- Not Very Concerned	2- Not Very Concerned	2- Not Very Concerned	2- Not Very Concerned	3- Neutral	2- Not Very Concerned	2- Not Very Concerned	2- Not Very Concerned	3- Neutral	2- Not Very Concerned	3- Neutral	2- Not Very Concerned	3- Neutral	4- Somewhat Support	No	Georgia Department of Natural Resources		3- Neutral	3- Neutral	3- Neutral	3- Neutral	3- Neutral	3- Neutral	3- Neutral	3- Neutral	3- Neutral
100	1585	TRUE	email	EN	No	5- Extremely Concerned	5- Extremely Concerned	5- Extremely Concerned	5- Extremely Concerned	5- Extremely Concerned	5- Extremely Concerned	3- Neutral	5- Extremely Concerned	3- Neutral	5- Extremely Concerned	3- Neutral	5- Extremely Concerned	5- Extremely Concerned	5- Extremely Concerned	3- Neutral	5- Extremely Concerned	5- Extremely Concerned	5- Extremely Concerned	5- Extremely Concerned	5- Extremely Concerned	5- Extremely Concerned	3- Neutral	5- Extremely Concerned	5- Extremely Concerned	5- Extremely Concerned	3- Neutral	5- Extremely Concerned	5- Extremely Concerned	5- Extremely Concerned	3- Neutral	5- Strongly Support	5- Strongly Support	Yes	Gray’s Reef National Marine Sanctuary Web site,Georgia Department of Natural Resources				5- Completely Trust					5- Completely Trust
100	1171	TRUE	email	EN	Yes	4- Somewhat Concerned	2- Not Very Concerned	2- Not Very Concerned	4- Somewhat Concerned	4- Somewhat Concerned	4- Somewhat Concerned	4- Somewhat Concerned	4- Somewhat Concerned	4- Somewhat Concerned	4- Somewhat Concerned	3- Neutral	3- Neutral	4- Somewhat Concerned	5- Extremely Concerned	3- Neutral	4- Somewhat Concerned	2- Not Very Concerned	2- Not Very Concerned	4- Somewhat Concerned	4- Somewhat Concerned	4- Somewhat Concerned	4- Somewhat Concerned	2- Not Very Concerned	2- Not Very Concerned	4- Somewhat Concerned	4- Somewhat Concerned	4- Somewhat Concerned	2- Not Very Concerned	5- Extremely Concerned	2- Not Very Concerned	4- Somewhat Support	5- Strongly Support	Yes	Gray’s Reef National Marine Sanctuary Advisory Council,Gray’s Reef National Marine Sanctuary Web site,NOAA’s National Marine Fisheries Service,Atlantic States Marine Fisheries Commission,South Atlantic Fishery Management Council,Georgia Department of Natural Resources		4- Trust Very Much	4- Trust Very Much	4- Trust Very Much	4- Trust Very Much	4- Trust Very Much	4- Trust Very Much	4- Trust Very Much	4- Trust Very Much	3- Neutral
100	846	TRUE	email	EN	No	5- Extremely Concerned	5- Extremely Concerned	5- Extremely Concerned	5- Extremely Concerned	5- Extremely Concerned		4- Somewhat Concerned	5- Extremely Concerned	4- Somewhat Concerned	5- Extremely Concerned	5- Extremely Concerned	5- Extremely Concerned	5- Extremely Concerned	5- Extremely Concerned	4- Somewhat Concerned	5- Extremely Concerned	5- Extremely Concerned	5- Extremely Concerned	5- Extremely Concerned	5- Extremely Concerned	5- Extremely Concerned	5- Extremely Concerned	5- Extremely Concerned	4- Somewhat Concerned	5- Extremely Concerned	5- Extremely Concerned	5- Extremely Concerned	5- Extremely Concerned	5- Extremely Concerned	4- Somewhat Concerned	5- Strongly Support	5- Strongly Support	Yes	Georgia Department of Natural Resources,Newspapers,Radio,Television,Internet,Gray’s Reef National Marine Sanctuary Facebook Page,Other Social Media (You Tube, Flickr, Instagram, etc.),Word of Mouth		4- Trust MuchVery	5- Completely Trust	5- Completely Trust	5- Completely Trust	5- Completely Trust	5- Completely Trust	4- Trust MuchVery	4- Trust MuchVery	4- Trust MuchVery
100	1543906	TRUE	email	EN	No	3- Neutral	1- No Concern at All	1- No Concern at All	4- Somewhat Concerned	3- Neutral	4- Somewhat Concerned	3- Neutral	3- Neutral	4- Somewhat Concerned	2- Not Very Concerned	2- Not Very Concerned	2- Not Very Concerned	3- Neutral	4- Somewhat Concerned	3- Neutral	3- Neutral	3- Neutral	2- Not Very Concerned													4- Somewhat Support	4- Somewhat Support		Georgia Department of Natural Resources		3- Neutral	3- Neutral	3- Neutral	3- Neutral	3- Neutral	3- Neutral	3- Neutral	4- Trust MuchVery	3- Neutral
100	833	TRUE	email	EN	No	5- Extremely Concerned	5- Extremely Concerned	5- Extremely Concerned	5- Extremely Concerned	5- Extremely Concerned	5- Extremely Concerned	4- Somewhat Concerned	5- Extremely Concerned	5- Extremely Concerned	5- Extremely Concerned	4- Somewhat Concerned	5- Extremely Concerned	5- Extremely Concerned	5- Extremely Concerned	4- Somewhat Concerned	5- Extremely Concerned	5- Extremely Concerned	5- Extremely Concerned	5- Extremely Concerned	5- Extremely Concerned	5- Extremely Concerned	4- Somewhat Concerned	5- Extremely Concerned	5- Extremely Concerned	5- Extremely Concerned	3- Neutral	5- Extremely Concerned	5- Extremely Concerned	5- Extremely Concerned	4- Somewhat Concerned	5- Strongly Support	5- Strongly Support	Yes	Newspapers,Radio,Television,Internet,Gray’s Reef National Marine Sanctuary Facebook Page,Word of Mouth		5- Completely Trust	5- Completely Trust	5- Completely Trust	5- Completely Trust	3- Neutral	3- Neutral	3- Neutral	3- Neutral	3- Neutral
100	996	TRUE	email	EN	No	4- Somewhat Concerned	5- Extremely Concerned	5- Extremely Concerned	4- Somewhat Concerned	3- Neutral	4- Somewhat Concerned	3- Neutral	3- Neutral	3- Neutral	3- Neutral	3- Neutral	2- Not Very Concerned	4- Somewhat Concerned	5- Extremely Concerned	4- Somewhat Concerned	3- Neutral	3- Neutral	3- Neutral	3- Neutral	3- Neutral	3- Neutral	3- Neutral	3- Neutral	3- Neutral	3- Neutral	3- Neutral	3- Neutral	3- Neutral	3- Neutral	3- Neutral	4- Somewhat Support	4- Somewhat Support	Yes	Coastal Conservation Association (CCA) of Georgia
100	848	TRUE	email	EN	No	4- Somewhat Concerned	2- Not Very Concerned	2- Not Very Concerned	4- Somewhat Concerned	4- Somewhat Concerned	4- Somewhat Concerned	3- Neutral	3- Neutral	3- Neutral	3- Neutral	2- Not Very Concerned	2- Not Very Concerned	4- Somewhat Concerned	4- Somewhat Concerned	3- Neutral	3- Neutral	2- Not Very Concerned	2- Not Very Concerned	2- Not Very Concerned	4- Somewhat Concerned	4- Somewhat Concerned	3- Neutral	3- Neutral	4- Somewhat Concerned	3- Neutral	2- Not Very Concerned	2- Not Very Concerned	4- Somewhat Concerned	4- Somewhat Concerned	3- Neutral	3- Neutral	3- Neutral	No	Georgia Department of Natural Resources,Fishing Magazines/Newsletters,Radio,Internet,Other Social Media (You Tube, Flickr, Instagram, etc.),Word of Mouth						2- Very Little Trust			4- Trust MuchVery
100	4969	TRUE	email	EN	No	3- Neutral	3- Neutral	4- Somewhat Concerned	4- Somewhat Concerned	3- Neutral	5- Extremely Concerned	4- Somewhat Concerned	3- Neutral	3- Neutral	2- Not Very Concerned	3- Neutral	3- Neutral	4- Somewhat Concerned	4- Somewhat Concerned	4- Somewhat Concerned	3- Neutral	3- Neutral	4- Somewhat Concerned	4- Somewhat Concerned	4- Somewhat Concerned	5- Extremely Concerned	4- Somewhat Concerned	4- Somewhat Concerned	3- Neutral	3- Neutral	2- Not Very Concerned	3- Neutral	5- Extremely Concerned	5- Extremely Concerned	4- Somewhat Concerned	4- Somewhat Support	4- Somewhat Support	Yes	NOAA’s National Marine Fisheries Service,Georgia Department of Natural Resources,Fishing Magazines/Newsletters,Newspapers,Radio,Television,Internet,Other Social Media (You Tube, Flickr, Instagram, etc.)						4- Trust MuchVery			5- Completely Trust
100	722	TRUE	email	EN	No	4- Somewhat Concerned	2- Not Very Concerned	2- Not Very Concerned	4- Somewhat Concerned	5- Extremely Concerned	4- Somewhat Concerned	3- Neutral	3- Neutral	3- Neutral	3- Neutral	4- Somewhat Concerned	4- Somewhat Concerned	5- Extremely Concerned	5- Extremely Concerned	3- Neutral	4- Somewhat Concerned	2- Not Very Concerned	2- Not Very Concerned	5- Extremely Concerned	5- Extremely Concerned	5- Extremely Concerned	3- Neutral	5- Extremely Concerned	2- Not Very Concerned	4- Somewhat Concerned	5- Extremely Concerned	5- Extremely Concerned	3- Neutral	5- Extremely Concerned	3- Neutral	4- Somewhat Support	5- Strongly Support	Yes	Georgia Department of Natural Resources,National Coalition for Marine Conservation,SCUBA diving magazines/Newsletters									4- Trust MuchVery
100	1414	TRUE	email	EN	No	3- Neutral	1- No Concern at All	1- No Concern at All	3- Neutral	3- Neutral	3- Neutral	1- No Concern at All	1- No Concern at All	1- No Concern at All	1- No Concern at All	1- No Concern at All	1- No Concern at All	3- Neutral	4- Somewhat Concerned	2- Not Very Concerned	3- Neutral	1- No Concern at All	1- No Concern at All	2- Not Very Concerned	3- Neutral	3- Neutral	1- No Concern at All	1- No Concern at All	1- No Concern at All	1- No Concern at All	1- No Concern at All	1- No Concern at All	1- No Concern at All	4- Somewhat Concerned	1- No Concern at All	4- Somewhat Support	4- Somewhat Support	No	American Sportfishing Association (ASA),Newspapers		2- Very Little Trust	2- Very Little Trust	2- Very Little Trust	2- Very Little Trust	2- Very Little Trust	2- Very Little Trust	2- Very Little Trust	1- No Trust at All	2- Very Little Trust
100	698	TRUE	email	EN	No	5- Extremely Concerned	5- Extremely Concerned	5- Extremely Concerned	5- Extremely Concerned	5- Extremely Concerned	5- Extremely Concerned	4- Somewhat Concerned	4- Somewhat Concerned	4- Somewhat Concerned	4- Somewhat Concerned	4- Somewhat Concerned	4- Somewhat Concerned	5- Extremely Concerned	5- Extremely Concerned	4- Somewhat Concerned	5- Extremely Concerned	4- Somewhat Concerned	5- Extremely Concerned	5- Extremely Concerned	5- Extremely Concerned	5- Extremely Concerned	4- Somewhat Concerned	4- Somewhat Concerned	4- Somewhat Concerned	4- Somewhat Concerned	4- Somewhat Concerned	4- Somewhat Concerned	5- Extremely Concerned	5- Extremely Concerned	5- Extremely Concerned	5- Strongly Support	4- Somewhat Support	Yes	Georgia Department of Natural Resources,Fishing Magazines/Newsletters,Newspapers,Internet,Other Social Media (You Tube, Flickr, Instagram, etc.),Word of Mouth									5- Completely Trust	4- Trust MuchVery
100	560	TRUE	email	EN	No	4- Somewhat Concerned	1- No Concern at All	2- Not Very Concerned	2- Not Very Concerned	4- Somewhat Concerned	5- Extremely Concerned	4- Somewhat Concerned	5- Extremely Concerned	5- Extremely Concerned	4- Somewhat Concerned	4- Somewhat Concerned	3- Neutral	4- Somewhat Concerned	5- Extremely Concerned	2- Not Very Concerned	4- Somewhat Concerned	1- No Concern at All	3- Neutral	1- No Concern at All	5- Extremely Concerned	5- Extremely Concerned	1- No Concern at All	5- Extremely Concerned	5- Extremely Concerned	1- No Concern at All	1- No Concern at All	1- No Concern at All	5- Extremely Concerned	5- Extremely Concerned	1- No Concern at All	1- No Support at All	1- No Support at All	No	International Game and Fish Association (IGFA),Internet		4- Trust MuchVery				3- Neutral			4- Trust MuchVery
100	1756	TRUE	email	EN	Yes	4- Somewhat Concerned	5- Extremely Concerned	5- Extremely Concerned	5- Extremely Concerned	4- Somewhat Concerned	5- Extremely Concerned	3- Neutral	4- Somewhat Concerned	4- Somewhat Concerned	3- Neutral	3- Neutral	3- Neutral	5- Extremely Concerned	5- Extremely Concerned	3- Neutral	4- Somewhat Concerned	5- Extremely Concerned	5- Extremely Concerned	5- Extremely Concerned	4- Somewhat Concerned	5- Extremely Concerned	3- Neutral	4- Somewhat Concerned	4- Somewhat Concerned	3- Neutral	3- Neutral	3- Neutral	5- Extremely Concerned	5- Extremely Concerned	3- Neutral	5- Strongly Support	5- Strongly Support	Yes	Georgia Department of Natural Resources,Word of Mouth									5- Completely Trust
100	714	TRUE	email	EN	No	5- Extremely Concerned	5- Extremely Concerned	4- Somewhat Concerned	5- Extremely Concerned	5- Extremely Concerned	5- Extremely Concerned	4- Somewhat Concerned	5- Extremely Concerned	4- Somewhat Concerned	4- Somewhat Concerned	4- Somewhat Concerned	5- Extremely Concerned	5- Extremely Concerned	5- Extremely Concerned	4- Somewhat Concerned	5- Extremely Concerned	5- Extremely Concerned	5- Extremely Concerned	5- Extremely Concerned	5- Extremely Concerned	5- Extremely Concerned	5- Extremely Concerned	5- Extremely Concerned	5- Extremely Concerned	5- Extremely Concerned	5- Extremely Concerned	5- Extremely Concerned	5- Extremely Concerned	5- Extremely Concerned	5- Extremely Concerned	5- Strongly Support	5- Strongly Support	Yes	NOAA’s National Marine Fisheries Service,Georgia Department of Natural Resources,Television,Internet,Word of Mouth						4- Trust MuchVery			4- Trust MuchVery
100	779	TRUE	email	EN	No	5- Extremely Concerned	2- Not Very Concerned	1- No Concern at All	4- Somewhat Concerned	4- Somewhat Concerned	4- Somewhat Concerned	4- Somewhat Concerned	5- Extremely Concerned	4- Somewhat Concerned	2- Not Very Concerned	2- Not Very Concerned	2- Not Very Concerned	4- Somewhat Concerned	5- Extremely Concerned	4- Somewhat Concerned	4- Somewhat Concerned	2- Not Very Concerned	1- No Concern at All	4- Somewhat Concerned	4- Somewhat Concerned	4- Somewhat Concerned	4- Somewhat Concerned	4- Somewhat Concerned	3- Neutral	2- Not Very Concerned	2- Not Very Concerned	2- Not Very Concerned	4- Somewhat Concerned	5- Extremely Concerned	4- Somewhat Concerned	4- Somewhat Support	4- Somewhat Support	No	Georgia Department of Natural Resources,International Game and Fish Association (IGFA),Fishing Magazines/Newsletters,Internet									4- Trust MuchVery
100	2207	TRUE	email	EN	Yes	4- Somewhat Concerned	3- Neutral	4- Somewhat Concerned	5- Extremely Concerned	5- Extremely Concerned	5- Extremely Concerned	4- Somewhat Concerned	4- Somewhat Concerned	3- Neutral	5- Extremely Concerned	4- Somewhat Concerned	4- Somewhat Concerned	5- Extremely Concerned	5- Extremely Concerned	4- Somewhat Concerned	4- Somewhat Concerned	3- Neutral	4- Somewhat Concerned	5- Extremely Concerned	5- Extremely Concerned	5- Extremely Concerned	4- Somewhat Concerned	5- Extremely Concerned	5- Extremely Concerned	5- Extremely Concerned	4- Somewhat Concerned	5- Extremely Concerned	5- Extremely Concerned	5- Extremely Concerned	4- Somewhat Concerned	5- Strongly Support	5- Strongly Support	Yes	Gray’s Reef National Marine Sanctuary Advisory Council,NOAA’s National Marine Fisheries Service,Georgia Department of Natural Resources,Coastal Conservation Association (CCA) of Georgia		4- Trust Very Much	4- Trust Very Much	3- Neutral	3- Neutral	4- Trust Very Much	3- Neutral	3- Neutral	4- Trust Very Much	3- Neutral
100	263537	TRUE	email	EN	No	4- Somewhat Concerned	4- Somewhat Concerned	4- Somewhat Concerned	5- Extremely Concerned	5- Extremely Concerned	5- Extremely Concerned	4- Somewhat Concerned	3- Neutral	4- Somewhat Concerned	4- Somewhat Concerned	4- Somewhat Concerned	5- Extremely Concerned	5- Extremely Concerned	5- Extremely Concerned	4- Somewhat Concerned	5- Extremely Concerned	5- Extremely Concerned	5- Extremely Concerned	5- Extremely Concerned	5- Extremely Concerned	5- Extremely Concerned	4- Somewhat Concerned	4- Somewhat Concerned	5- Extremely Concerned	4- Somewhat Concerned	5- Extremely Concerned	5- Extremely Concerned	5- Extremely Concerned	5- Extremely Concerned	4- Somewhat Concerned	5- Strongly Support	5- Strongly Support	Yes	Georgia Department of Natural Resources,Fishing Magazines/Newsletters,SCUBA diving magazines/Newsletters,Radio,Television,Internet						5- Completely Trust			5- Completely Trust
100	2122	TRUE	email	EN	No	4- Somewhat Concerned	2- Not Very Concerned	2- Not Very Concerned	4- Somewhat Concerned	4- Somewhat Concerned	4- Somewhat Concerned	4- Somewhat Concerned	4- Somewhat Concerned	3- Neutral	4- Somewhat Concerned	3- Neutral	5- Extremely Concerned	4- Somewhat Concerned	5- Extremely Concerned	3- Neutral	3- Neutral	2- Not Very Concerned	2- Not Very Concerned	4- Somewhat Concerned	4- Somewhat Concerned	4- Somewhat Concerned	4- Somewhat Concerned	4- Somewhat Concerned	3- Neutral	4- Somewhat Concerned	3- Neutral	5- Extremely Concerned	3- Neutral	5- Extremely Concerned	3- Neutral	4- Somewhat Support	4- Somewhat Support	No	Gray’s Reef National Marine Sanctuary Web site,Southern Kingfish Association (SKA),Fishing Magazines/Newsletters,Newspapers,Television,Internet,Other Social Media (You Tube, Flickr, Instagram, etc.),Others (please specify, include people like a marina manager, other anglers or divers, local community leader, family member, friend, etc.)		3- Neutral	3- Neutral	3- Neutral	3- Neutral	3- Neutral	3- Neutral	3- Neutral	3- Neutral	3- Neutral
100	923	TRUE	email	EN	No	5- Extremely Concerned	5- Extremely Concerned	5- Extremely Concerned	5- Extremely Concerned	5- Extremely Concerned	5- Extremely Concerned	5- Extremely Concerned	5- Extremely Concerned	5- Extremely Concerned	5- Extremely Concerned	5- Extremely Concerned	5- Extremely Concerned	5- Extremely Concerned	5- Extremely Concerned	5- Extremely Concerned	4- Somewhat Concerned	5- Extremely Concerned	5- Extremely Concerned	5- Extremely Concerned	5- Extremely Concerned	5- Extremely Concerned	5- Extremely Concerned	5- Extremely Concerned	5- Extremely Concerned	5- Extremely Concerned	5- Extremely Concerned	5- Extremely Concerned	5- Extremely Concerned	5- Extremely Concerned	5- Extremely Concerned	5- Strongly Support	5- Strongly Support	Yes	Georgia Department of Natural Resources,Coastal Conservation Association (CCA) of Georgia,Internet,Other Social Media (You Tube, Flickr, Instagram, etc.),Word of Mouth		3- Neutral				5- Completely Trust			3- Neutral
100	661	TRUE	email	EN	No	4- Somewhat Concerned	3- Neutral	2- Not Very Concerned	4- Somewhat Concerned	4- Somewhat Concerned	5- Extremely Concerned	3- Neutral	4- Somewhat Concerned	4- Somewhat Concerned	4- Somewhat Concerned	5- Extremely Concerned	4- Somewhat Concerned	5- Extremely Concerned	5- Extremely Concerned	4- Somewhat Concerned	5- Extremely Concerned	2- Not Very Concerned	2- Not Very Concerned	5- Extremely Concerned	4- Somewhat Concerned	5- Extremely Concerned	4- Somewhat Concerned	5- Extremely Concerned	4- Somewhat Concerned	4- Somewhat Concerned	5- Extremely Concerned	4- Somewhat Concerned	5- Extremely Concerned	5- Extremely Concerned	4- Somewhat Concerned	5- Strongly Support	5- Strongly Support	Yes	Georgia Department of Natural Resources,Internet		3- Neutral	3- Neutral	3- Neutral	3- Neutral	5- Completely Trust	3- Neutral	3- Neutral		3- Neutral
100	2003	TRUE	email	EN	No	5- Extremely Concerned	5- Extremely Concerned	5- Extremely Concerned	5- Extremely Concerned	5- Extremely Concerned	5- Extremely Concerned	5- Extremely Concerned	5- Extremely Concerned	5- Extremely Concerned	5- Extremely Concerned	5- Extremely Concerned	5- Extremely Concerned	5- Extremely Concerned	5- Extremely Concerned	5- Extremely Concerned	5- Extremely Concerned	5- Extremely Concerned	5- Extremely Concerned	5- Extremely Concerned	5- Extremely Concerned	5- Extremely Concerned	5- Extremely Concerned	5- Extremely Concerned	5- Extremely Concerned	5- Extremely Concerned	5- Extremely Concerned	5- Extremely Concerned	5- Extremely Concerned	5- Extremely Concerned	5- Extremely Concerned	5- Strongly Support	5- Strongly Support	Yes	NOAA’s National Marine Fisheries Service,Georgia Department of Natural Resources,Coastal Conservation Association (CCA) of Georgia,National Coalition for Marine Conservation,Newspapers,Radio,Television						5- Completely Trust	5- Completely Trust		5- Completely Trust
100	766	TRUE	email	EN	No	4- Somewhat Concerned	5- Extremely Concerned	4- Somewhat Concerned	4- Somewhat Concerned	5- Extremely Concerned	5- Extremely Concerned	3- Neutral	5- Extremely Concerned	4- Somewhat Concerned	5- Extremely Concerned	4- Somewhat Concerned	5- Extremely Concerned	5- Extremely Concerned	5- Extremely Concerned	4- Somewhat Concerned	4- Somewhat Concerned	5- Extremely Concerned	4- Somewhat Concerned	4- Somewhat Concerned	5- Extremely Concerned	5- Extremely Concerned	4- Somewhat Concerned	5- Extremely Concerned	5- Extremely Concerned	5- Extremely Concerned	5- Extremely Concerned	5- Extremely Concerned	5- Extremely Concerned	5- Extremely Concerned	4- Somewhat Concerned	5- Strongly Support	5- Strongly Support	Yes	NOAA’s National Marine Fisheries Service,Georgia Department of Natural Resources,Coastal Conservation Association (CCA) of Georgia,Recreational Fishing Alliance (RFA),Fishing Magazines/Newsletters,Internet,Other Social Media (You Tube, Flickr, Instagram, etc.)		4- Trust MuchVery	4- Trust MuchVery	4- Trust MuchVery	4- Trust MuchVery	4- Trust MuchVery	3- Neutral	3- Neutral	4- Trust MuchVery	3- Neutral
100	874	TRUE	email	EN	No	3- Neutral	3- Neutral	3- Neutral	2- Not Very Concerned	3- Neutral	3- Neutral	3- Neutral	3- Neutral	2- Not Very Concerned	2- Not Very Concerned	2- Not Very Concerned	2- Not Very Concerned	4- Somewhat Concerned	3- Neutral	3- Neutral	3- Neutral	3- Neutral	3- Neutral	2- Not Very Concerned	3- Neutral	3- Neutral	2- Not Very Concerned	2- Not Very Concerned	2- Not Very Concerned	2- Not Very Concerned	2- Not Very Concerned	2- Not Very Concerned	1- No Concern at All	3- Neutral	3- Neutral	4- Somewhat Support	4- Somewhat Support	Yes	Georgia Department of Natural Resources,Radio,Television,Internet,Word of Mouth,Others (please specify, include people like a marina manager, other anglers or divers, local community leader, family member, friend, etc.)	friends								4- Trust MuchVery
100	714	TRUE	email	EN	No	3- Neutral	1- No Concern at All	3- Neutral	5- Extremely Concerned	5- Extremely Concerned	5- Extremely Concerned	3- Neutral	4- Somewhat Concerned	3- Neutral	3- Neutral	2- Not Very Concerned	3- Neutral	4- Somewhat Concerned	5- Extremely Concerned	4- Somewhat Concerned	3- Neutral	1- No Concern at All	1- No Concern at All	1- No Concern at All	4- Somewhat Concerned	4- Somewhat Concerned	3- Neutral	3- Neutral	1- No Concern at All	3- Neutral	3- Neutral	3- Neutral	4- Somewhat Concerned	5- Extremely Concerned	4- Somewhat Concerned	2- Somewhat Against	2- Somewhat Against	No	Georgia Department of Natural Resources,American Sportfishing Association (ASA),International Game and Fish Association (IGFA),Fishing Magazines/Newsletters,Internet,Word of Mouth
100	937	TRUE	email	EN	No	5- Extremely Concerned	3- Neutral	2- Not Very Concerned	4- Somewhat Concerned	5- Extremely Concerned	5- Extremely Concerned	5- Extremely Concerned	5- Extremely Concerned	4- Somewhat Concerned	5- Extremely Concerned	4- Somewhat Concerned	5- Extremely Concerned	5- Extremely Concerned	5- Extremely Concerned	4- Somewhat Concerned	5- Extremely Concerned	3- Neutral	2- Not Very Concerned	4- Somewhat Concerned	5- Extremely Concerned	5- Extremely Concerned	5- Extremely Concerned	5- Extremely Concerned	4- Somewhat Concerned	5- Extremely Concerned	5- Extremely Concerned	5- Extremely Concerned	5- Extremely Concerned	5- Extremely Concerned	4- Somewhat Concerned	5- Strongly Support	5- Strongly Support	Yes	Gray’s Reef National Marine Sanctuary Foundation,Coastal Conservation Association (CCA) of Georgia,Fishing Magazines/Newsletters		4- Trust MuchVery	4- Trust MuchVery	4- Trust MuchVery	4- Trust MuchVery	2- Very Little Trust	4- Trust MuchVery	4- Trust MuchVery	4- Trust MuchVery	4- Trust MuchVery
100	871	TRUE	email	EN	No	3- Neutral	1- No Concern at All	2- Not Very Concerned	2- Not Very Concerned	4- Somewhat Concerned	5- Extremely Concerned	3- Neutral	2- Not Very Concerned	4- Somewhat Concerned	2- Not Very Concerned	2- Not Very Concerned	2- Not Very Concerned	5- Extremely Concerned	4- Somewhat Concerned	1- No Concern at All	3- Neutral	1- No Concern at All	2- Not Very Concerned	2- Not Very Concerned	4- Somewhat Concerned	4- Somewhat Concerned	5- Extremely Concerned	5- Extremely Concerned	2- Not Very Concerned	2- Not Very Concerned	2- Not Very Concerned	2- Not Very Concerned	5- Extremely Concerned	4- Somewhat Concerned	1- No Concern at All	5- Strongly Support	5- Strongly Support	No	Georgia Department of Natural Resources,International Game and Fish Association (IGFA),Fishing Magazines/Newsletters,Newspapers,Radio,Television,Internet		3- Neutral	3- Neutral	3- Neutral	3- Neutral	2- Very Little Trust	3- Neutral	3- Neutral		3- Neutral
100	838	TRUE	email	EN	No	3- Neutral	3- Neutral	5- Extremely Concerned	4- Somewhat Concerned	4- Somewhat Concerned	4- Somewhat Concerned	3- Neutral	3- Neutral	2- Not Very Concerned	1- No Concern at All	2- Not Very Concerned	2- Not Very Concerned	3- Neutral	5- Extremely Concerned	2- Not Very Concerned	3- Neutral	3- Neutral	3- Neutral	3- Neutral	3- Neutral	3- Neutral	3- Neutral	3- Neutral	2- Not Very Concerned	2- Not Very Concerned	3- Neutral	3- Neutral	3- Neutral	5- Extremely Concerned	3- Neutral	4- Somewhat Support	4- Somewhat Support	Yes	Georgia Department of Natural Resources,Fishing Magazines/Newsletters,Newspapers,Television,Internet,Word of Mouth		3- Neutral	3- Neutral	3- Neutral	3- Neutral	3- Neutral	3- Neutral	3- Neutral	4- Trust MuchVery	3- Neutral
100	1214	TRUE	email	EN	No	5- Extremely Concerned	5- Extremely Concerned	5- Extremely Concerned	5- Extremely Concerned	5- Extremely Concerned	5- Extremely Concerned	3- Neutral	4- Somewhat Concerned	4- Somewhat Concerned	4- Somewhat Concerned	5- Extremely Concerned	3- Neutral	4- Somewhat Concerned	5- Extremely Concerned	4- Somewhat Concerned	4- Somewhat Concerned	5- Extremely Concerned	5- Extremely Concerned	5- Extremely Concerned	5- Extremely Concerned	5- Extremely Concerned	3- Neutral	4- Somewhat Concerned	4- Somewhat Concerned	4- Somewhat Concerned	5- Extremely Concerned	3- Neutral	4- Somewhat Concerned	4- Somewhat Concerned	4- Somewhat Concerned	5- Strongly Support	5- Strongly Support	Yes	International Game and Fish Association (IGFA),Fishing Magazines/Newsletters,Television,Internet,Other Social Media (You Tube, Flickr, Instagram, etc.),Word of Mouth
100	953	TRUE	email	EN	No	4- Somewhat Concerned	4- Somewhat Concerned	4- Somewhat Concerned	5- Extremely Concerned	5- Extremely Concerned	5- Extremely Concerned	3- Neutral	4- Somewhat Concerned	4- Somewhat Concerned	4- Somewhat Concerned	4- Somewhat Concerned	4- Somewhat Concerned	5- Extremely Concerned	5- Extremely Concerned	4- Somewhat Concerned	4- Somewhat Concerned	4- Somewhat Concerned	4- Somewhat Concerned	5- Extremely Concerned	5- Extremely Concerned	5- Extremely Concerned	4- Somewhat Concerned	4- Somewhat Concerned	4- Somewhat Concerned	4- Somewhat Concerned	4- Somewhat Concerned	4- Somewhat Concerned	5- Extremely Concerned	5- Extremely Concerned	4- Somewhat Concerned	4- Somewhat Support	5- Strongly Support	Yes	NOAA’s National Marine Fisheries Service,Georgia Department of Natural Resources,Coastal Conservation Association (CCA) of Georgia,International Game and Fish Association (IGFA),Fishing Magazines/Newsletters		4- Trust MuchVery	4- Trust MuchVery	4- Trust MuchVery	4- Trust MuchVery	4- Trust MuchVery	3- Neutral	3- Neutral	4- Trust MuchVery	3- Neutral
100	1313	TRUE	email	EN	No	3- Neutral	4- Somewhat Concerned	3- Neutral	4- Somewhat Concerned	5- Extremely Concerned	5- Extremely Concerned	4- Somewhat Concerned	4- Somewhat Concerned	4- Somewhat Concerned	4- Somewhat Concerned	4- Somewhat Concerned	3- Neutral	5- Extremely Concerned	5- Extremely Concerned	4- Somewhat Concerned	3- Neutral	4- Somewhat Concerned	3- Neutral	4- Somewhat Concerned	5- Extremely Concerned	5- Extremely Concerned	4- Somewhat Concerned	5- Extremely Concerned	4- Somewhat Concerned	3- Neutral	3- Neutral	3- Neutral	5- Extremely Concerned	5- Extremely Concerned	4- Somewhat Concerned	5- Strongly Support	5- Strongly Support	Yes	Georgia Department of Natural Resources,Newspapers,Radio,Television,Internet,Word of Mouth									5- Completely Trust
100	1372	TRUE	email	EN	No	3- Neutral	2- Not Very Concerned	3- Neutral	4- Somewhat Concerned	5- Extremely Concerned	5- Extremely Concerned	3- Neutral	3- Neutral	3- Neutral	1- No Concern at All	1- No Concern at All	1- No Concern at All	5- Extremely Concerned	4- Somewhat Concerned	2- Not Very Concerned	3- Neutral	1- No Concern at All	3- Neutral	4- Somewhat Concerned	5- Extremely Concerned	5- Extremely Concerned	2- Not Very Concerned	3- Neutral	1- No Concern at All	1- No Concern at All	1- No Concern at All	3- Neutral	5- Extremely Concerned	3- Neutral	1- No Concern at All	5- Strongly Support	5- Strongly Support	No	NOAA’s National Marine Fisheries Service,Georgia Department of Natural Resources,Fishing Magazines/Newsletters,Radio,Television,Internet,Word of Mouth		3- Neutral				4- Trust MuchVery	3- Neutral		5- Completely Trust	3- Neutral
100	540	TRUE	email	EN	No	4- Somewhat Concerned	5- Extremely Concerned	5- Extremely Concerned	5- Extremely Concerned	4- Somewhat Concerned	4- Somewhat Concerned	3- Neutral	4- Somewhat Concerned	4- Somewhat Concerned	5- Extremely Concerned	3- Neutral	4- Somewhat Concerned	5- Extremely Concerned	5- Extremely Concerned	4- Somewhat Concerned	4- Somewhat Concerned	5- Extremely Concerned	5- Extremely Concerned	5- Extremely Concerned	4- Somewhat Concerned	4- Somewhat Concerned	3- Neutral	3- Neutral	5- Extremely Concerned	5- Extremely Concerned	3- Neutral	4- Somewhat Concerned	5- Extremely Concerned	5- Extremely Concerned	4- Somewhat Concerned	5- Strongly Support	5- Strongly Support	Yes	NOAA’s National Marine Fisheries Service,South Atlantic Fishery Management Council,Georgia Department of Natural Resources,International Game and Fish Association (IGFA),Fishing Magazines/Newsletters,Internet
100	2373	TRUE	email	EN	No	5- Extremely Concerned	5- Extremely Concerned	5- Extremely Concerned	5- Extremely Concerned	5- Extremely Concerned	5- Extremely Concerned	5- Extremely Concerned	4- Somewhat Concerned	5- Extremely Concerned	5- Extremely Concerned	5- Extremely Concerned	5- Extremely Concerned	5- Extremely Concerned	5- Extremely Concerned	4- Somewhat Concerned	5- Extremely Concerned	5- Extremely Concerned	5- Extremely Concerned	5- Extremely Concerned	5- Extremely Concerned	5- Extremely Concerned	5- Extremely Concerned	5- Extremely Concerned	5- Extremely Concerned	5- Extremely Concerned	5- Extremely Concerned	5- Extremely Concerned	5- Extremely Concerned	5- Extremely Concerned	4- Somewhat Concerned	5- Strongly Support	5- Strongly Support	Yes	Georgia Department of Natural Resources,American Sportfishing Association (ASA),International Game and Fish Association (IGFA),Television,Word of Mouth		5- Completely Trust	4- Trust MuchVery	4- Trust MuchVery	4- Trust MuchVery	4- Trust MuchVery	4- Trust MuchVery	4- Trust MuchVery	5- Completely Trust	4- Trust MuchVery
100	1219	TRUE	email	EN	No	1- No Concern at All	1- No Concern at All	2- Not Very Concerned	3- Neutral	2- Not Very Concerned	3- Neutral	2- Not Very Concerned	3- Neutral	3- Neutral	3- Neutral	3- Neutral	3- Neutral	3- Neutral	3- Neutral	3- Neutral	1- No Concern at All	2- Not Very Concerned	2- Not Very Concerned	3- Neutral	3- Neutral	3- Neutral	3- Neutral	3- Neutral	3- Neutral	3- Neutral	3- Neutral	3- Neutral	3- Neutral	3- Neutral	3- Neutral	1- No Support at All	1- No Support at All	No	Georgia Department of Natural Resources,Internet,Other Social Media (You Tube, Flickr, Instagram, etc.)									5- Completely Trust
100	1342	TRUE	email	EN	No	4- Somewhat Concerned	3- Neutral	3- Neutral	5- Extremely Concerned	5- Extremely Concerned	5- Extremely Concerned	4- Somewhat Concerned	4- Somewhat Concerned	3- Neutral	3- Neutral	1- No Concern at All	3- Neutral	4- Somewhat Concerned	4- Somewhat Concerned	3- Neutral	4- Somewhat Concerned	3- Neutral	3- Neutral	5- Extremely Concerned	4- Somewhat Concerned	4- Somewhat Concerned	4- Somewhat Concerned	4- Somewhat Concerned	4- Somewhat Concerned	3- Neutral	1- No Concern at All	3- Neutral	4- Somewhat Concerned	5- Extremely Concerned	3- Neutral	4- Somewhat Support	5- Strongly Support	No	NOAA’s National Marine Fisheries Service,Fishing Magazines/Newsletters		3- Neutral	3- Neutral	3- Neutral	3- Neutral	3- Neutral	3- Neutral	3- Neutral	3- Neutral	3- Neutral
100	447	TRUE	email	EN	No	4- Somewhat Concerned	5- Extremely Concerned	5- Extremely Concerned	5- Extremely Concerned	4- Somewhat Concerned	4- Somewhat Concerned	4- Somewhat Concerned	3- Neutral	3- Neutral	4- Somewhat Concerned	4- Somewhat Concerned	4- Somewhat Concerned	4- Somewhat Concerned	5- Extremely Concerned	4- Somewhat Concerned	4- Somewhat Concerned	5- Extremely Concerned	5- Extremely Concerned	5- Extremely Concerned	4- Somewhat Concerned	4- Somewhat Concerned										5- Strongly Support	5- Strongly Support	Yes	Internet		4- Trust MuchVery	5- Completely Trust	4- Trust MuchVery	4- Trust MuchVery	4- Trust MuchVery	4- Trust MuchVery	4- Trust MuchVery	4- Trust MuchVery	4- Trust MuchVery
100	875	TRUE	email	EN	No	3- Neutral	2- Not Very Concerned	3- Neutral	2- Not Very Concerned	3- Neutral	3- Neutral	2- Not Very Concerned	2- Not Very Concerned	2- Not Very Concerned	2- Not Very Concerned	1- No Concern at All	2- Not Very Concerned	2- Not Very Concerned	2- Not Very Concerned	1- No Concern at All	2- Not Very Concerned	2- Not Very Concerned	3- Neutral	2- Not Very Concerned	2- Not Very Concerned	2- Not Very Concerned	2- Not Very Concerned	2- Not Very Concerned	2- Not Very Concerned	1- No Concern at All	1- No Concern at All	2- Not Very Concerned	2- Not Very Concerned	2- Not Very Concerned	1- No Concern at All	2- Somewhat Against	2- Somewhat Against	No	Gray’s Reef National Marine Sanctuary Advisory Council,South Atlantic Fishery Management Council,Georgia Department of Natural Resources,Fishing Magazines/Newsletters,Internet		3- Neutral						2- Very Little Trust	2- Very Little Trust
100	689	TRUE	email	EN	No	5- Extremely Concerned	5- Extremely Concerned	4- Somewhat Concerned	4- Somewhat Concerned	4- Somewhat Concerned	4- Somewhat Concerned	4- Somewhat Concerned	5- Extremely Concerned	3- Neutral	5- Extremely Concerned	3- Neutral	3- Neutral	4- Somewhat Concerned	5- Extremely Concerned	4- Somewhat Concerned	4- Somewhat Concerned	5- Extremely Concerned	4- Somewhat Concerned	4- Somewhat Concerned	4- Somewhat Concerned	4- Somewhat Concerned	4- Somewhat Concerned	5- Extremely Concerned	3- Neutral	5- Extremely Concerned	3- Neutral	5- Extremely Concerned	3- Neutral	5- Extremely Concerned	5- Extremely Concerned	5- Strongly Support	5- Strongly Support	No	Gray’s Reef National Marine Sanctuary Web site,Gray’s Reef National Marine Sanctuary Foundation,Georgia Department of Natural Resources,Georgia Sea Grant,Internet		5- Completely Trust	5- Completely Trust	5- Completely Trust	5- Completely Trust	4- Trust MuchVery	4- Trust MuchVery	4- Trust MuchVery	4- Trust MuchVery	5- Completely Trust
100	702	TRUE	email	EN	No	4- Somewhat Concerned	2- Not Very Concerned	3- Neutral	3- Neutral	4- Somewhat Concerned	4- Somewhat Concerned	3- Neutral	3- Neutral	4- Somewhat Concerned	2- Not Very Concerned	2- Not Very Concerned	2- Not Very Concerned	4- Somewhat Concerned	4- Somewhat Concerned	3- Neutral	4- Somewhat Concerned	3- Neutral	3- Neutral	3- Neutral	4- Somewhat Concerned	4- Somewhat Concerned	3- Neutral	4- Somewhat Concerned	4- Somewhat Concerned	3- Neutral	3- Neutral	3- Neutral	4- Somewhat Concerned	4- Somewhat Concerned	3- Neutral	4- Somewhat Support	5- Strongly Support	Yes	Gray’s Reef National Marine Sanctuary Web site,Gray’s Reef National Marine Sanctuary Foundation,NOAA’s National Marine Fisheries Service,Atlantic States Marine Fisheries Commission,South Atlantic Fishery Management Council,Georgia Department of Natural Resources,Georgia Sea Grant,Recreational Fishing Alliance (RFA),American Sportfishing Association (ASA),International Game and Fish Association (I…		4- Trust MuchVery	4- Trust MuchVery	4- Trust MuchVery	4- Trust MuchVery	4- Trust MuchVery	4- Trust MuchVery	4- Trust MuchVery	4- Trust MuchVery	4- Trust MuchVery
100	1515	TRUE	email	EN	No	5- Extremely Concerned	3- Neutral	4- Somewhat Concerned	3- Neutral	5- Extremely Concerned	5- Extremely Concerned	3- Neutral	4- Somewhat Concerned	4- Somewhat Concerned	3- Neutral	3- Neutral	2- Not Very Concerned	4- Somewhat Concerned	5- Extremely Concerned	4- Somewhat Concerned	4- Somewhat Concerned	2- Not Very Concerned	3- Neutral	3- Neutral	4- Somewhat Concerned	4- Somewhat Concerned	3- Neutral	4- Somewhat Concerned	4- Somewhat Concerned	3- Neutral	3- Neutral	3- Neutral	5- Extremely Concerned	5- Extremely Concerned	3- Neutral	5- Strongly Support	5- Strongly Support	Yes	NOAA’s National Marine Fisheries Service,Georgia Department of Natural Resources,American Sportfishing Association (ASA),International Game and Fish Association (IGFA),Fishing Magazines/Newsletters,Television,Internet,Other Social Media (You Tube, Flickr, Instagram, etc.),Word of Mouth		4- Trust MuchVery	3- Neutral	4- Trust MuchVery	4- Trust MuchVery	5- Completely Trust	4- Trust MuchVery	4- Trust MuchVery	5- Completely Trust	4- Trust MuchVery
100	739	TRUE	email	EN	No	5- Extremely Concerned	5- Extremely Concerned	5- Extremely Concerned	5- Extremely Concerned	5- Extremely Concerned	5- Extremely Concerned	4- Somewhat Concerned	4- Somewhat Concerned	2- Not Very Concerned	5- Extremely Concerned	5- Extremely Concerned	5- Extremely Concerned	5- Extremely Concerned	5- Extremely Concerned	5- Extremely Concerned	5- Extremely Concerned	5- Extremely Concerned	5- Extremely Concerned	5- Extremely Concerned	5- Extremely Concerned	5- Extremely Concerned	1- No Concern at All	1- No Concern at All	1- No Concern at All	1- No Concern at All	1- No Concern at All	1- No Concern at All	1- No Concern at All	5- Extremely Concerned	1- No Concern at All	5- Strongly Support	5- Strongly Support	No	Georgia Department of Natural Resources,Television,Internet									4- Trust MuchVery
100	871	TRUE	email	EN	No	5- Extremely Concerned	5- Extremely Concerned	4- Somewhat Concerned	5- Extremely Concerned	5- Extremely Concerned	5- Extremely Concerned	3- Neutral	4- Somewhat Concerned	4- Somewhat Concerned	3- Neutral	4- Somewhat Concerned	4- Somewhat Concerned	5- Extremely Concerned	5- Extremely Concerned	4- Somewhat Concerned	4- Somewhat Concerned	5- Extremely Concerned	4- Somewhat Concerned	4- Somewhat Concerned	5- Extremely Concerned	5- Extremely Concerned	3- Neutral	5- Extremely Concerned	5- Extremely Concerned	3- Neutral	5- Extremely Concerned	4- Somewhat Concerned	5- Extremely Concerned	5- Extremely Concerned	4- Somewhat Concerned	5- Strongly Support	4- Somewhat Support	No	International Game and Fish Association (IGFA),Fishing Magazines/Newsletters,Newspapers,Radio,Television,Internet,Other Social Media (You Tube, Flickr, Instagram, etc.),Word of Mouth		5- Completely Trust			5- Completely Trust		3- Neutral	4- Trust MuchVery	4- Trust MuchVery
100	1193	TRUE	email	EN	No	4- Somewhat Concerned	3- Neutral	3- Neutral	4- Somewhat Concerned	4- Somewhat Concerned	4- Somewhat Concerned	3- Neutral	3- Neutral	4- Somewhat Concerned	3- Neutral	3- Neutral	3- Neutral	4- Somewhat Concerned	5- Extremely Concerned	3- Neutral	4- Somewhat Concerned	3- Neutral	3- Neutral	4- Somewhat Concerned	3- Neutral	3- Neutral	3- Neutral	4- Somewhat Concerned	3- Neutral	3- Neutral	3- Neutral	3- Neutral	4- Somewhat Concerned	5- Extremely Concerned	4- Somewhat Concerned	3- Neutral	3- Neutral	Yes	Gray’s Reef National Marine Sanctuary Web site,Georgia Department of Natural Resources		3- Neutral	3- Neutral	3- Neutral	3- Neutral	3- Neutral	3- Neutral	3- Neutral	3- Neutral	3- Neutral
100	1518	TRUE	email	EN	No	5- Extremely Concerned	5- Extremely Concerned	5- Extremely Concerned	5- Extremely Concerned	5- Extremely Concerned	5- Extremely Concerned	5- Extremely Concerned	5- Extremely Concerned	5- Extremely Concerned	5- Extremely Concerned	1- No Concern at All	5- Extremely Concerned	5- Extremely Concerned	5- Extremely Concerned	5- Extremely Concerned	5- Extremely Concerned	5- Extremely Concerned	5- Extremely Concerned	5- Extremely Concerned	5- Extremely Concerned	5- Extremely Concerned	5- Extremely Concerned	5- Extremely Concerned	5- Extremely Concerned	5- Extremely Concerned	1- No Concern at All	5- Extremely Concerned	5- Extremely Concerned	5- Extremely Concerned	5- Extremely Concerned	5- Strongly Support	5- Strongly Support	Yes	NOAA’s National Marine Fisheries Service,Georgia Department of Natural Resources,Internet						5- Completely Trust			5- Completely Trust
100	753	TRUE	email	EN	No	4- Somewhat Concerned	4- Somewhat Concerned	4- Somewhat Concerned	4- Somewhat Concerned	4- Somewhat Concerned	4- Somewhat Concerned	3- Neutral	4- Somewhat Concerned	4- Somewhat Concerned		3- Neutral	3- Neutral	4- Somewhat Concerned	4- Somewhat Concerned	4- Somewhat Concerned	3- Neutral	3- Neutral	3- Neutral	3- Neutral	3- Neutral	3- Neutral	3- Neutral	3- Neutral	3- Neutral	3- Neutral	3- Neutral	3- Neutral	3- Neutral	3- Neutral	3- Neutral	5- Strongly Support	3- Neutral	Yes	Georgia Department of Natural Resources,American Sportfishing Association (ASA),Fishing Magazines/Newsletters,Newspapers,Radio,Internet		3- Neutral	3- Neutral	3- Neutral	3- Neutral	3- Neutral	3- Neutral	3- Neutral		3- Neutral
100	562	TRUE	email	EN	No	5- Extremely Concerned	2- Not Very Concerned	3- Neutral	5- Extremely Concerned	5- Extremely Concerned	5- Extremely Concerned	4- Somewhat Concerned	3- Neutral	5- Extremely Concerned	4- Somewhat Concerned	4- Somewhat Concerned	4- Somewhat Concerned	5- Extremely Concerned	5- Extremely Concerned	3- Neutral	5- Extremely Concerned	3- Neutral	4- Somewhat Concerned	5- Extremely Concerned	5- Extremely Concerned	5- Extremely Concerned	4- Somewhat Concerned	4- Somewhat Concerned	5- Extremely Concerned	4- Somewhat Concerned	4- Somewhat Concerned	4- Somewhat Concerned	5- Extremely Concerned	5- Extremely Concerned	4- Somewhat Concerned	5- Strongly Support	5- Strongly Support	Yes	Gray’s Reef National Marine Sanctuary Advisory Council,Gray’s Reef National Marine Sanctuary Web site,Georgia Department of Natural Resources,Coastal Conservation Association (CCA) of Georgia		5- Completely Trust		5- Completely Trust					5- Completely Trust
100	906	TRUE	email	EN	No	5- Extremely Concerned	4- Somewhat Concerned	5- Extremely Concerned	5- Extremely Concerned	5- Extremely Concerned	5- Extremely Concerned	5- Extremely Concerned	5- Extremely Concerned	4- Somewhat Concerned	5- Extremely Concerned	5- Extremely Concerned	5- Extremely Concerned	5- Extremely Concerned	5- Extremely Concerned	4- Somewhat Concerned	5- Extremely Concerned	5- Extremely Concerned	5- Extremely Concerned	5- Extremely Concerned	5- Extremely Concerned	5- Extremely Concerned	5- Extremely Concerned	5- Extremely Concerned	5- Extremely Concerned	5- Extremely Concerned	5- Extremely Concerned	5- Extremely Concerned	5- Extremely Concerned	5- Extremely Concerned	4- Somewhat Concerned	5- Strongly Support	5- Strongly Support	Yes	NOAA’s National Marine Fisheries Service,South Atlantic Fishery Management Council,Georgia Department of Natural Resources,Coastal Conservation Association (CCA) of Georgia,Fishing Magazines/Newsletters,Internet,Other Social Media (You Tube, Flickr, Instagram, etc.)						3- Neutral	3- Neutral	3- Neutral	4- Trust MuchVery
100	662	TRUE	email	EN	No	4- Somewhat Concerned	1- No Concern at All	1- No Concern at All	1- No Concern at All	1- No Concern at All	1- No Concern at All	5- Extremely Concerned	4- Somewhat Concerned	1- No Concern at All	5- Extremely Concerned	1- No Concern at All	1- No Concern at All	1- No Concern at All	5- Extremely Concerned	1- No Concern at All	1- No Concern at All	1- No Concern at All	1- No Concern at All	1- No Concern at All	1- No Concern at All	1- No Concern at All	5- Extremely Concerned	5- Extremely Concerned	1- No Concern at All	5- Extremely Concerned	1- No Concern at All	1- No Concern at All	1- No Concern at All	5- Extremely Concerned	1- No Concern at All	4- Somewhat Support	4- Somewhat Support	Yes	Georgia Department of Natural Resources,Fishing Magazines/Newsletters,Newspapers,Television,Internet		3- Neutral	3- Neutral	3- Neutral	3- Neutral	4- Trust MuchVery	4- Trust MuchVery	1- No Trust at All	4- Trust MuchVery	4- Trust MuchVery
100	744	TRUE	email	EN	No	4- Somewhat Concerned	4- Somewhat Concerned	4- Somewhat Concerned	5- Extremely Concerned	4- Somewhat Concerned	5- Extremely Concerned	4- Somewhat Concerned	4- Somewhat Concerned	4- Somewhat Concerned	5- Extremely Concerned	4- Somewhat Concerned	4- Somewhat Concerned	4- Somewhat Concerned	5- Extremely Concerned	4- Somewhat Concerned	4- Somewhat Concerned	4- Somewhat Concerned	4- Somewhat Concerned	4- Somewhat Concerned	4- Somewhat Concerned	4- Somewhat Concerned	4- Somewhat Concerned	4- Somewhat Concerned	4- Somewhat Concerned	4- Somewhat Concerned	4- Somewhat Concerned	4- Somewhat Concerned	4- Somewhat Concerned	4- Somewhat Concerned	4- Somewhat Concerned	5- Strongly Support	5- Strongly Support	Yes	Georgia Department of Natural Resources,Fishing Magazines/Newsletters,Newspapers,Radio,Television,Internet									4- Trust MuchVery
100	395	TRUE	email	EN	No	4- Somewhat Concerned	4- Somewhat Concerned	4- Somewhat Concerned	5- Extremely Concerned	5- Extremely Concerned	5- Extremely Concerned	4- Somewhat Concerned	4- Somewhat Concerned	4- Somewhat Concerned	3- Neutral	3- Neutral	3- Neutral	4- Somewhat Concerned	5- Extremely Concerned	3- Neutral	4- Somewhat Concerned	4- Somewhat Concerned	4- Somewhat Concerned	5- Extremely Concerned	5- Extremely Concerned	5- Extremely Concerned	3- Neutral	4- Somewhat Concerned	4- Somewhat Concerned	3- Neutral	3- Neutral	3- Neutral	4- Somewhat Concerned	5- Extremely Concerned	3- Neutral		4- Somewhat Support	Yes	Fishing Magazines/Newsletters,SCUBA diving magazines/Newsletters,Newspapers,Internet
100	849599	TRUE	email	EN	No	5- Extremely Concerned	5- Extremely Concerned	5- Extremely Concerned	5- Extremely Concerned	5- Extremely Concerned	5- Extremely Concerned	4- Somewhat Concerned	4- Somewhat Concerned	4- Somewhat Concerned	5- Extremely Concerned	5- Extremely Concerned	4- Somewhat Concerned	5- Extremely Concerned	5- Extremely Concerned	5- Extremely Concerned	5- Extremely Concerned	4- Somewhat Concerned	4- Somewhat Concerned	5- Extremely Concerned	5- Extremely Concerned	5- Extremely Concerned	4- Somewhat Concerned	3- Neutral	3- Neutral	3- Neutral	3- Neutral	3- Neutral	3- Neutral	4- Somewhat Concerned	3- Neutral	5- Strongly Support	5- Strongly Support	Yes	Gray’s Reef National Marine Sanctuary Advisory Council,Gray’s Reef National Marine Sanctuary Staff,South Atlantic Fishery Management Council,Georgia Department of Natural Resources,Georgia Sea Grant,Coastal Conservation Association (CCA) of Georgia,Fishing Magazines/Newsletters,Newspapers,Radio,Television,Internet,Word of Mouth		5- Completely Trust	5- Completely Trust	5- Completely Trust	5- Completely Trust	4- Trust MuchVery	4- Trust MuchVery	4- Trust MuchVery
100	261	TRUE	email	EN	No	1- No Concern at All	1- No Concern at All	1- No Concern at All	5- Extremely Concerned	2- Not Very Concerned	2- Not Very Concerned	2- Not Very Concerned	4- Somewhat Concerned	5- Extremely Concerned	5- Extremely Concerned	5- Extremely Concerned	5- Extremely Concerned	5- Extremely Concerned	5- Extremely Concerned	5- Extremely Concerned																4- Somewhat Support	4- Somewhat Support	No	Georgia Department of Natural Resources,Internet
100	695	TRUE	email	EN	No	5- Extremely Concerned	5- Extremely Concerned	4- Somewhat Concerned	5- Extremely Concerned	5- Extremely Concerned	5- Extremely Concerned	3- Neutral	5- Extremely Concerned	5- Extremely Concerned	5- Extremely Concerned	1- No Concern at All	5- Extremely Concerned	5- Extremely Concerned	5- Extremely Concerned	5- Extremely Concerned	4- Somewhat Concerned	5- Extremely Concerned	5- Extremely Concerned	5- Extremely Concerned	5- Extremely Concerned	5- Extremely Concerned	4- Somewhat Concerned	5- Extremely Concerned	5- Extremely Concerned	5- Extremely Concerned	2- Not Very Concerned	5- Extremely Concerned	5- Extremely Concerned	5- Extremely Concerned	4- Somewhat Concerned	5- Strongly Support	5- Strongly Support	Yes	Georgia Department of Natural Resources,International Game and Fish Association (IGFA),Fishing Magazines/Newsletters,Internet						5- Completely Trust			5- Completely Trust
100	479	TRUE	email	EN	No	4- Somewhat Concerned	5- Extremely Concerned	5- Extremely Concerned	5- Extremely Concerned	5- Extremely Concerned	5- Extremely Concerned	5- Extremely Concerned	5- Extremely Concerned	5- Extremely Concerned	5- Extremely Concerned	5- Extremely Concerned	5- Extremely Concerned	5- Extremely Concerned	5- Extremely Concerned	3- Neutral	5- Extremely Concerned	5- Extremely Concerned	5- Extremely Concerned	5- Extremely Concerned	5- Extremely Concerned	5- Extremely Concerned	5- Extremely Concerned	5- Extremely Concerned	5- Extremely Concerned	5- Extremely Concerned	5- Extremely Concerned	5- Extremely Concerned	5- Extremely Concerned	5- Extremely Concerned	3- Neutral	5- Strongly Support	5- Strongly Support	Yes	NOAA’s National Marine Fisheries Service,Georgia Department of Natural Resources,Recreational Fishing Alliance (RFA),International Game and Fish Association (IGFA),Fishing Magazines/Newsletters,SCUBA diving magazines/Newsletters,Newspapers,Radio,Television,Internet,Other Social Media (You Tube, Flickr, Instagram, etc.),Word of Mouth						5- Completely Trust			5- Completely Trust
100	515	TRUE	email	EN	No	3- Neutral	3- Neutral	4- Somewhat Concerned	4- Somewhat Concerned	4- Somewhat Concerned	4- Somewhat Concerned	3- Neutral	4- Somewhat Concerned	4- Somewhat Concerned	3- Neutral	4- Somewhat Concerned	3- Neutral	4- Somewhat Concerned	4- Somewhat Concerned	3- Neutral	3- Neutral	3- Neutral	4- Somewhat Concerned	3- Neutral	4- Somewhat Concerned		3- Neutral	4- Somewhat Concerned	4- Somewhat Concerned	3- Neutral	3- Neutral	3- Neutral	4- Somewhat Concerned	4- Somewhat Concerned	3- Neutral	4- Somewhat Support	4- Somewhat Support	No	Georgia Department of Natural Resources,Newspapers,Internet		3- Neutral	3- Neutral	3- Neutral	3- Neutral	3- Neutral	3- Neutral	3- Neutral	4- Trust MuchVery	3- Neutral
100	1323	TRUE	email	EN	No	4- Somewhat Concerned	4- Somewhat Concerned	4- Somewhat Concerned	5- Extremely Concerned	5- Extremely Concerned	5- Extremely Concerned	5- Extremely Concerned	5- Extremely Concerned	5- Extremely Concerned	5- Extremely Concerned	5- Extremely Concerned	4- Somewhat Concerned	5- Extremely Concerned	5- Extremely Concerned	4- Somewhat Concerned	4- Somewhat Concerned	4- Somewhat Concerned	4- Somewhat Concerned	5- Extremely Concerned	4- Somewhat Concerned	4- Somewhat Concerned	5- Extremely Concerned	5- Extremely Concerned	4- Somewhat Concerned	4- Somewhat Concerned	4- Somewhat Concerned	4- Somewhat Concerned	5- Extremely Concerned	5- Extremely Concerned	4- Somewhat Concerned	4- Somewhat Support	5- Strongly Support	Yes	Gray’s Reef National Marine Sanctuary Web site,NOAA’s National Marine Fisheries Service,Georgia Department of Natural Resources,American Sportfishing Association (ASA),International Game and Fish Association (IGFA),Fishing Magazines/Newsletters,Other Social Media (You Tube, Flickr, Instagram, etc.)		3- Neutral	3- Neutral	3- Neutral	3- Neutral	4- Trust MuchVery	4- Trust MuchVery	4- Trust MuchVery	4- Trust MuchVery	3- Neutral
100	1298733	TRUE	email	EN	No	4- Somewhat Concerned	4- Somewhat Concerned	4- Somewhat Concerned	3- Neutral	5- Extremely Concerned	5- Extremely Concerned	4- Somewhat Concerned	3- Neutral	3- Neutral	4- Somewhat Concerned	5- Extremely Concerned	4- Somewhat Concerned	4- Somewhat Concerned	5- Extremely Concerned	4- Somewhat Concerned	3- Neutral	3- Neutral	3- Neutral	4- Somewhat Concerned	5- Extremely Concerned	5- Extremely Concerned	4- Somewhat Concerned	4- Somewhat Concerned	4- Somewhat Concerned	4- Somewhat Concerned	3- Neutral	5- Extremely Concerned	4- Somewhat Concerned	5- Extremely Concerned	4- Somewhat Concerned	4- Somewhat Support	4- Somewhat Support	No	Television
100	795740	TRUE	email	EN	No	5- Extremely Concerned	5- Extremely Concerned	5- Extremely Concerned	5- Extremely Concerned	5- Extremely Concerned	4- Somewhat Concerned	5- Extremely Concerned	5- Extremely Concerned	5- Extremely Concerned	5- Extremely Concerned	4- Somewhat Concerned	5- Extremely Concerned	5- Extremely Concerned	5- Extremely Concerned	5- Extremely Concerned	5- Extremely Concerned	5- Extremely Concerned	5- Extremely Concerned	5- Extremely Concerned	5- Extremely Concerned	5- Extremely Concerned	5- Extremely Concerned	5- Extremely Concerned	5- Extremely Concerned	5- Extremely Concerned	5- Extremely Concerned	5- Extremely Concerned	5- Extremely Concerned	5- Extremely Concerned	5- Extremely Concerned	5- Strongly Support	5- Strongly Support	Yes	Coastal Conservation Association (CCA) of Georgia,American Sportfishing Association (ASA),National Coalition for Marine Conservation,Fishing Magazines/Newsletters,Newspapers,Radio,Internet,Gray’s Reef National Marine Sanctuary Facebook Page,Other Social Media (You Tube, Flickr, Instagram, etc.)		5- Completely Trust	4- Trust MuchVery	5- Completely Trust					4- Trust MuchVery
100	764	TRUE	email	EN	No	3- Neutral	1- No Concern at All	1- No Concern at All	1- No Concern at All	4- Somewhat Concerned	4- Somewhat Concerned	3- Neutral	3- Neutral	3- Neutral	2- Not Very Concerned	2- Not Very Concerned	2- Not Very Concerned	5- Extremely Concerned	5- Extremely Concerned	2- Not Very Concerned	4- Somewhat Concerned	1- No Concern at All	1- No Concern at All	1- No Concern at All	5- Extremely Concerned	4- Somewhat Concerned	3- Neutral	4- Somewhat Concerned	3- Neutral	2- Not Very Concerned	4- Somewhat Concerned	1- No Concern at All	4- Somewhat Concerned	5- Extremely Concerned	1- No Concern at All	2- Somewhat Against	4- Somewhat Support	No	Georgia Department of Natural Resources,American Sportfishing Association (ASA),International Game and Fish Association (IGFA),Southern Kingfish Association (SKA),Radio,Television									5- Completely Trust
100	1433	TRUE	email	EN	No	3- Neutral	1- No Concern at All	3- Neutral	4- Somewhat Concerned	4- Somewhat Concerned	4- Somewhat Concerned	3- Neutral	3- Neutral	3- Neutral	3- Neutral	3- Neutral	3- Neutral	5- Extremely Concerned	4- Somewhat Concerned	3- Neutral	3- Neutral	1- No Concern at All	3- Neutral	4- Somewhat Concerned	3- Neutral	3- Neutral	3- Neutral	3- Neutral	4- Somewhat Concerned	3- Neutral	3- Neutral	3- Neutral	5- Extremely Concerned	5- Extremely Concerned	3- Neutral	4- Somewhat Support	4- Somewhat Support	Yes	Georgia Department of Natural Resources,Fishing Magazines/Newsletters		3- Neutral							3- Neutral
100	1005	TRUE	email	EN	No	3- Neutral	4- Somewhat Concerned	3- Neutral	2- Not Very Concerned	2- Not Very Concerned	4- Somewhat Concerned	3- Neutral	4- Somewhat Concerned	4- Somewhat Concerned	3- Neutral	3- Neutral	4- Somewhat Concerned	5- Extremely Concerned	5- Extremely Concerned	4- Somewhat Concerned	3- Neutral	3- Neutral	3- Neutral	4- Somewhat Concerned	4- Somewhat Concerned	4- Somewhat Concerned	5- Extremely Concerned	5- Extremely Concerned	4- Somewhat Concerned	4- Somewhat Concerned	4- Somewhat Concerned	4- Somewhat Concerned	5- Extremely Concerned	4- Somewhat Concerned	4- Somewhat Concerned	5- Strongly Support	4- Somewhat Support	No	Georgia Department of Natural Resources,Gray’s Reef National Marine Sanctuary Facebook Page									5- Completely Trust
100	588	TRUE	email	EN	No	4- Somewhat Concerned	5- Extremely Concerned	4- Somewhat Concerned	5- Extremely Concerned	5- Extremely Concerned	5- Extremely Concerned	3- Neutral	3- Neutral	4- Somewhat Concerned	5- Extremely Concerned	5- Extremely Concerned	4- Somewhat Concerned	5- Extremely Concerned	5- Extremely Concerned	4- Somewhat Concerned	4- Somewhat Concerned	5- Extremely Concerned	3- Neutral	5- Extremely Concerned	5- Extremely Concerned	5- Extremely Concerned	3- Neutral	3- Neutral	3- Neutral	5- Extremely Concerned	5- Extremely Concerned	4- Somewhat Concerned	3- Neutral	5- Extremely Concerned	3- Neutral	5- Strongly Support	5- Strongly Support	Yes	Georgia Department of Natural Resources,Newspapers,Internet,Other Social Media (You Tube, Flickr, Instagram, etc.),Word of Mouth		3- Neutral	3- Neutral	3- Neutral	3- Neutral	4- Trust MuchVery	3- Neutral	3- Neutral	4- Trust MuchVery	3- Neutral
100	468	TRUE	email	EN	No	4- Somewhat Concerned	2- Not Very Concerned	2- Not Very Concerned	4- Somewhat Concerned	4- Somewhat Concerned	4- Somewhat Concerned	4- Somewhat Concerned	4- Somewhat Concerned	4- Somewhat Concerned	3- Neutral	3- Neutral	4- Somewhat Concerned	4- Somewhat Concerned	4- Somewhat Concerned	3- Neutral	4- Somewhat Concerned	2- Not Very Concerned	2- Not Very Concerned	4- Somewhat Concerned	4- Somewhat Concerned	4- Somewhat Concerned	4- Somewhat Concerned	4- Somewhat Concerned	4- Somewhat Concerned	3- Neutral	3- Neutral	4- Somewhat Concerned	4- Somewhat Concerned	4- Somewhat Concerned	2- Not Very Concerned	4- Somewhat Support	5- Strongly Support	No	Georgia Department of Natural Resources,Fishing Magazines/Newsletters,Television,Internet,Word of Mouth		3- Neutral	3- Neutral	3- Neutral	3- Neutral	3- Neutral	3- Neutral	3- Neutral	3- Neutral	3- Neutral
100	595	TRUE	email	EN	No	4- Somewhat Concerned	3- Neutral	4- Somewhat Concerned	5- Extremely Concerned	4- Somewhat Concerned	5- Extremely Concerned	2- Not Very Concerned	2- Not Very Concerned	4- Somewhat Concerned	2- Not Very Concerned	3- Neutral	3- Neutral	4- Somewhat Concerned	5- Extremely Concerned	4- Somewhat Concerned	4- Somewhat Concerned	5- Extremely Concerned	2- Not Very Concerned	4- Somewhat Concerned	4- Somewhat Concerned	4- Somewhat Concerned	4- Somewhat Concerned	5- Extremely Concerned	2- Not Very Concerned	4- Somewhat Concerned	2- Not Very Concerned	3- Neutral	2- Not Very Concerned	5- Extremely Concerned	4- Somewhat Concerned	5- Strongly Support	4- Somewhat Support	Yes	NOAA’s National Marine Fisheries Service,Georgia Department of Natural Resources,Coastal Conservation Association (CCA) of Georgia,Fishing Magazines/Newsletters,Newspapers,Internet,Word of Mouth		4- Trust MuchVery	5- Completely Trust	4- Trust MuchVery	5- Completely Trust	5- Completely Trust	5- Completely Trust			3- Neutral
100	935	TRUE	email	EN	No	3- Neutral	5- Extremely Concerned	5- Extremely Concerned	5- Extremely Concerned	5- Extremely Concerned	5- Extremely Concerned	4- Somewhat Concerned	5- Extremely Concerned	5- Extremely Concerned	4- Somewhat Concerned	4- Somewhat Concerned	4- Somewhat Concerned	5- Extremely Concerned	5- Extremely Concerned	4- Somewhat Concerned	3- Neutral	5- Extremely Concerned	5- Extremely Concerned	5- Extremely Concerned	5- Extremely Concerned	5- Extremely Concerned	4- Somewhat Concerned	4- Somewhat Concerned	1- No Concern at All	1- No Concern at All	1- No Concern at All	1- No Concern at All	1- No Concern at All	5- Extremely Concerned	3- Neutral	5- Strongly Support	5- Strongly Support	Yes	South Atlantic Fishery Management Council,Fishing Magazines/Newsletters		3- Neutral	3- Neutral	3- Neutral	3- Neutral	3- Neutral	3- Neutral			3- Neutral
100	853	TRUE	email	EN	Yes	4- Somewhat Concerned	4- Somewhat Concerned	4- Somewhat Concerned	4- Somewhat Concerned	4- Somewhat Concerned	4- Somewhat Concerned	4- Somewhat Concerned	4- Somewhat Concerned	5- Extremely Concerned	3- Neutral	3- Neutral	4- Somewhat Concerned	4- Somewhat Concerned	5- Extremely Concerned	3- Neutral	4- Somewhat Concerned	4- Somewhat Concerned	3- Neutral	2- Not Very Concerned	3- Neutral	4- Somewhat Concerned	4- Somewhat Concerned	3- Neutral	3- Neutral	3- Neutral	3- Neutral	3- Neutral	3- Neutral	4- Somewhat Concerned	3- Neutral	5- Strongly Support	5- Strongly Support	Yes	Gray’s Reef National Marine Sanctuary Web site,NOAA’s National Marine Fisheries Service,Georgia Department of Natural Resources,Coastal Conservation Association (CCA) of Georgia,Recreational Fishing Alliance (RFA),International Game and Fish Association (IGFA),Fishing Magazines/Newsletters,Internet		4- Trust Very Much	4- Trust Very Much	4- Trust Very Much	4- Trust Very Much	5- Completely Trust	4- Trust Very Much	3- Neutral	5- Completely Trust	4- Trust Very Much
100	881	TRUE	email	EN	No	4- Somewhat Concerned	1- No Concern at All	1- No Concern at All	2- Not Very Concerned	4- Somewhat Concerned	4- Somewhat Concerned	4- Somewhat Concerned	2- Not Very Concerned	4- Somewhat Concerned	3- Neutral	3- Neutral	3- Neutral	5- Extremely Concerned	5- Extremely Concerned	4- Somewhat Concerned	3- Neutral	1- No Concern at All	1- No Concern at All	1- No Concern at All	3- Neutral	4- Somewhat Concerned	4- Somewhat Concerned	4- Somewhat Concerned	4- Somewhat Concerned	3- Neutral	3- Neutral	3- Neutral	4- Somewhat Concerned	4- Somewhat Concerned	4- Somewhat Concerned	5- Strongly Support	5- Strongly Support	Yes	NOAA’s National Marine Fisheries Service,Atlantic States Marine Fisheries Commission,Georgia Department of Natural Resources,Recreational Fishing Alliance (RFA),Fishing Magazines/Newsletters,Newspapers,Radio,Television,Internet,Other Social Media (You Tube, Flickr, Instagram, etc.),Word of Mouth,Others (please specify, include people like a marina manager, other anglers or divers, local community…						3- Neutral	3- Neutral		4- Trust MuchVery
100	1148	TRUE	email	EN	Yes	5- Extremely Concerned	1- No Concern at All	1- No Concern at All	5- Extremely Concerned	4- Somewhat Concerned	5- Extremely Concerned	5- Extremely Concerned	5- Extremely Concerned	5- Extremely Concerned	1- No Concern at All	5- Extremely Concerned	5- Extremely Concerned	5- Extremely Concerned	5- Extremely Concerned	1- No Concern at All	5- Extremely Concerned	1- No Concern at All	1- No Concern at All	5- Extremely Concerned	5- Extremely Concerned	5- Extremely Concerned	1- No Concern at All	5- Extremely Concerned	5- Extremely Concerned	5- Extremely Concerned	1- No Concern at All	5- Extremely Concerned	5- Extremely Concerned	5- Extremely Concerned	1- No Concern at All	5- Strongly Support	5- Strongly Support	Yes	Georgia Department of Natural Resources,Coastal Conservation Association (CCA) of Georgia,American Sportfishing Association (ASA),International Game and Fish Association (IGFA),Southern Kingfish Association (SKA),Fishing Magazines/Newsletters,Internet,Other Social Media (You Tube, Flickr, Instagram, etc.)		1- No Trust at All	3- Neutral	3- Neutral	1- No Trust at All	4- Trust Very Much	1- No Trust at All	1- No Trust at All	5- Completely Trust	3- Neutral
100	531	TRUE	email	EN	No	5- Extremely Concerned	4- Somewhat Concerned	5- Extremely Concerned	5- Extremely Concerned	5- Extremely Concerned	5- Extremely Concerned	5- Extremely Concerned	5- Extremely Concerned	5- Extremely Concerned	4- Somewhat Concerned	4- Somewhat Concerned	5- Extremely Concerned	5- Extremely Concerned	5- Extremely Concerned	5- Extremely Concerned	4- Somewhat Concerned	4- Somewhat Concerned	4- Somewhat Concerned	5- Extremely Concerned	5- Extremely Concerned	5- Extremely Concerned	4- Somewhat Concerned	4- Somewhat Concerned	5- Extremely Concerned	4- Somewhat Concerned	4- Somewhat Concerned	5- Extremely Concerned	5- Extremely Concerned	5- Extremely Concerned	4- Somewhat Concerned	5- Strongly Support	4- Somewhat Support	Yes	NOAA’s National Marine Fisheries Service,South Atlantic Fishery Management Council,Coastal Conservation Association (CCA) of Georgia,Recreational Fishing Alliance (RFA),International Game and Fish Association (IGFA),Southern Kingfish Association (SKA),Fishing Magazines/Newsletters,SCUBA diving magazines/Newsletters,Internet,Gray’s Reef National Marine Sanctuary Facebook Page,Other Social Media (Y…						4- Trust MuchVery	4- Trust MuchVery	4- Trust MuchVery	4- Trust MuchVery	4- Trust MuchVery
100	1059	TRUE	email	EN	No	4- Somewhat Concerned	1- No Concern at All	1- No Concern at All	5- Extremely Concerned	5- Extremely Concerned	5- Extremely Concerned	2- Not Very Concerned	3- Neutral	5- Extremely Concerned	3- Neutral	1- No Concern at All	4- Somewhat Concerned	5- Extremely Concerned	5- Extremely Concerned	3- Neutral	3- Neutral	1- No Concern at All	1- No Concern at All	4- Somewhat Concerned	4- Somewhat Concerned	5- Extremely Concerned	2- Not Very Concerned	3- Neutral	4- Somewhat Concerned	1- No Concern at All	1- No Concern at All	4- Somewhat Concerned	5- Extremely Concerned	5- Extremely Concerned	3- Neutral	5- Strongly Support	5- Strongly Support	No	Georgia Department of Natural Resources,Coastal Conservation Association (CCA) of Georgia,Fishing Magazines/Newsletters,Radio,Television,Word of Mouth									5- Completely Trust
100	1517	TRUE	email	EN	No	4- Somewhat Concerned	3- Neutral	4- Somewhat Concerned	5- Extremely Concerned	5- Extremely Concerned	5- Extremely Concerned	3- Neutral	4- Somewhat Concerned	4- Somewhat Concerned	3- Neutral	3- Neutral	3- Neutral	4- Somewhat Concerned	4- Somewhat Concerned	3- Neutral	4- Somewhat Concerned	3- Neutral	4- Somewhat Concerned	5- Extremely Concerned	5- Extremely Concerned	5- Extremely Concerned	4- Somewhat Concerned	3- Neutral	4- Somewhat Concerned	3- Neutral	3- Neutral	3- Neutral	4- Somewhat Concerned	5- Extremely Concerned	3- Neutral	5- Strongly Support	5- Strongly Support	Yes	Georgia Department of Natural Resources,Fishing Magazines/Newsletters,Radio,Television,Internet,Other Social Media (You Tube, Flickr, Instagram, etc.),Word of Mouth									4- Trust MuchVery
100	593	TRUE	email	EN	No	3- Neutral	3- Neutral	4- Somewhat Concerned	4- Somewhat Concerned	3- Neutral	3- Neutral	3- Neutral	4- Somewhat Concerned	3- Neutral	3- Neutral	3- Neutral	3- Neutral	4- Somewhat Concerned	4- Somewhat Concerned	5- Extremely Concerned	3- Neutral	3- Neutral	3- Neutral	3- Neutral	3- Neutral	3- Neutral	3- Neutral	3- Neutral	3- Neutral	3- Neutral	3- Neutral	3- Neutral	3- Neutral	3- Neutral	3- Neutral	3- Neutral	3- Neutral	No	Georgia Department of Natural Resources,Fishing Magazines/Newsletters,Television,Internet									4- Trust MuchVery
100	746	TRUE	email	EN	No	4- Somewhat Concerned	4- Somewhat Concerned	3- Neutral	5- Extremely Concerned	5- Extremely Concerned	5- Extremely Concerned	5- Extremely Concerned	5- Extremely Concerned	5- Extremely Concerned	4- Somewhat Concerned	3- Neutral	3- Neutral	5- Extremely Concerned	5- Extremely Concerned	2- Not Very Concerned	4- Somewhat Concerned	3- Neutral	3- Neutral	5- Extremely Concerned	5- Extremely Concerned	5- Extremely Concerned	4- Somewhat Concerned	5- Extremely Concerned	5- Extremely Concerned	3- Neutral	3- Neutral	4- Somewhat Concerned	5- Extremely Concerned	5- Extremely Concerned	3- Neutral	5- Strongly Support	5- Strongly Support	No	NOAA’s National Marine Fisheries Service,Georgia Department of Natural Resources,International Game and Fish Association (IGFA),Word of Mouth		3- Neutral	2- Very Little Trust	2- Very Little Trust	3- Neutral	5- Completely Trust	3- Neutral	3- Neutral	5- Completely Trust	4- Trust MuchVery
100	1614	TRUE	email	EN	No	3- Neutral	3- Neutral	4- Somewhat Concerned	5- Extremely Concerned	4- Somewhat Concerned	4- Somewhat Concerned	3- Neutral	4- Somewhat Concerned	3- Neutral	3- Neutral	3- Neutral	5- Extremely Concerned	5- Extremely Concerned	5- Extremely Concerned	4- Somewhat Concerned	3- Neutral	3- Neutral	4- Somewhat Concerned	5- Extremely Concerned	3- Neutral	4- Somewhat Concerned	3- Neutral	5- Extremely Concerned	4- Somewhat Concerned	4- Somewhat Concerned	4- Somewhat Concerned	5- Extremely Concerned	5- Extremely Concerned	5- Extremely Concerned	4- Somewhat Concerned	5- Strongly Support	5- Strongly Support	Yes	Georgia Department of Natural Resources,American Sportfishing Association (ASA),International Game and Fish Association (IGFA),Southern Kingfish Association (SKA),Fishing Magazines/Newsletters,Radio,Television,Internet,Other Social Media (You Tube, Flickr, Instagram, etc.),Word of Mouth						2- Very Little Trust			5- Completely Trust
100	568	TRUE	email	EN	No	4- Somewhat Concerned	1- No Concern at All	1- No Concern at All	4- Somewhat Concerned	5- Extremely Concerned	5- Extremely Concerned	4- Somewhat Concerned	3- Neutral	4- Somewhat Concerned	4- Somewhat Concerned	3- Neutral	3- Neutral	3- Neutral	5- Extremely Concerned	3- Neutral	4- Somewhat Concerned	2- Not Very Concerned	2- Not Very Concerned	4- Somewhat Concerned	5- Extremely Concerned	5- Extremely Concerned	3- Neutral	4- Somewhat Concerned	4- Somewhat Concerned	4- Somewhat Concerned	4- Somewhat Concerned	4- Somewhat Concerned	3- Neutral	5- Extremely Concerned	3- Neutral	4- Somewhat Support	5- Strongly Support	No	Gray’s Reef National Marine Sanctuary Web site,Georgia Department of Natural Resources,SCUBA diving magazines/Newsletters,Internet,Other Social Media (You Tube, Flickr, Instagram, etc.),Word of Mouth		4- Trust MuchVery	4- Trust MuchVery	4- Trust MuchVery	4- Trust MuchVery	4- Trust MuchVery	5- Completely Trust	4- Trust MuchVery	5- Completely Trust	3- Neutral
100	1060	TRUE	email	EN	No	4- Somewhat Concerned	3- Neutral	5- Extremely Concerned	4- Somewhat Concerned	4- Somewhat Concerned	4- Somewhat Concerned	3- Neutral	4- Somewhat Concerned	5- Extremely Concerned	3- Neutral	4- Somewhat Concerned	4- Somewhat Concerned	4- Somewhat Concerned	5- Extremely Concerned	4- Somewhat Concerned	4- Somewhat Concerned	3- Neutral	3- Neutral	4- Somewhat Concerned	4- Somewhat Concerned	4- Somewhat Concerned	4- Somewhat Concerned	4- Somewhat Concerned	4- Somewhat Concerned	3- Neutral	3- Neutral	3- Neutral	4- Somewhat Concerned	4- Somewhat Concerned	4- Somewhat Concerned	5- Strongly Support	5- Strongly Support	Yes	Coastal Conservation Association (CCA) of Georgia,Fishing Magazines/Newsletters,Newspapers,Television,Internet		4- Trust MuchVery	4- Trust MuchVery			4- Trust MuchVery	3- Neutral	3- Neutral	4- Trust MuchVery
100	1250	TRUE	email	EN	No	3- Neutral	1- No Concern at All	3- Neutral	4- Somewhat Concerned	4- Somewhat Concerned	4- Somewhat Concerned	3- Neutral	3- Neutral	3- Neutral	2- Not Very Concerned	2- Not Very Concerned	3- Neutral	4- Somewhat Concerned	5- Extremely Concerned	3- Neutral	3- Neutral	1- No Concern at All	2- Not Very Concerned	4- Somewhat Concerned	4- Somewhat Concerned	4- Somewhat Concerned	3- Neutral	3- Neutral	3- Neutral	2- Not Very Concerned	2- Not Very Concerned	3- Neutral	4- Somewhat Concerned	4- Somewhat Concerned	3- Neutral	3- Neutral	3- Neutral	No	Fishing Magazines/Newsletters		3- Neutral	3- Neutral	3- Neutral	3- Neutral	3- Neutral	3- Neutral	3- Neutral	3- Neutral	3- Neutral
100	2190	TRUE	email	EN	Yes	3- Neutral	5- Extremely Concerned	4- Somewhat Concerned	4- Somewhat Concerned	5- Extremely Concerned	3- Neutral	1- No Concern at All	1- No Concern at All	2- Not Very Concerned	5- Extremely Concerned	3- Neutral	4- Somewhat Concerned	3- Neutral	4- Somewhat Concerned	3- Neutral	3- Neutral	4- Somewhat Concerned	3- Neutral	2- Not Very Concerned	4- Somewhat Concerned	3- Neutral	1- No Concern at All	1- No Concern at All	1- No Concern at All	5- Extremely Concerned	3- Neutral	4- Somewhat Concerned	2- Not Very Concerned	4- Somewhat Concerned	4- Somewhat Concerned	4- Somewhat Support	4- Somewhat Support	No	Georgia Department of Natural Resources,Fishing Magazines/Newsletters,Newspapers,Television		3- Neutral	4- Trust Very Much	4- Trust Very Much	4- Trust Very Much				4- Trust Very Much
100	552	TRUE	email	EN	No	5- Extremely Concerned	4- Somewhat Concerned	4- Somewhat Concerned	3- Neutral	4- Somewhat Concerned	5- Extremely Concerned	4- Somewhat Concerned	5- Extremely Concerned	5- Extremely Concerned	5- Extremely Concerned	5- Extremely Concerned	3- Neutral	4- Somewhat Concerned	5- Extremely Concerned	5- Extremely Concerned	4- Somewhat Concerned	4- Somewhat Concerned	4- Somewhat Concerned	4- Somewhat Concerned	4- Somewhat Concerned	5- Extremely Concerned	4- Somewhat Concerned	5- Extremely Concerned	4- Somewhat Concerned	4- Somewhat Concerned	5- Extremely Concerned	5- Extremely Concerned	5- Extremely Concerned	5- Extremely Concerned	4- Somewhat Concerned	5- Strongly Support	5- Strongly Support	Yes	Georgia Department of Natural Resources,International Game and Fish Association (IGFA),Internet		3- Neutral	3- Neutral	3- Neutral	3- Neutral	3- Neutral	3- Neutral	3- Neutral	5- Completely Trust	3- Neutral
100	529	TRUE	email	EN	No	4- Somewhat Concerned	4- Somewhat Concerned	4- Somewhat Concerned	4- Somewhat Concerned	4- Somewhat Concerned	4- Somewhat Concerned	4- Somewhat Concerned	4- Somewhat Concerned	4- Somewhat Concerned	4- Somewhat Concerned	4- Somewhat Concerned	4- Somewhat Concerned	4- Somewhat Concerned	4- Somewhat Concerned	4- Somewhat Concerned	5- Extremely Concerned	5- Extremely Concerned	5- Extremely Concerned	5- Extremely Concerned	5- Extremely Concerned		5- Extremely Concerned	5- Extremely Concerned	5- Extremely Concerned	5- Extremely Concerned	5- Extremely Concerned	5- Extremely Concerned	5- Extremely Concerned	5- Extremely Concerned	5- Extremely Concerned	4- Somewhat Support	4- Somewhat Support	Yes	Internet		5- Completely Trust	4- Trust MuchVery	4- Trust MuchVery	4- Trust MuchVery	4- Trust MuchVery	4- Trust MuchVery	4- Trust MuchVery	4- Trust MuchVery	4- Trust MuchVery
100	950	TRUE	email	EN	No	3- Neutral	1- No Concern at All	1- No Concern at All	1- No Concern at All	1- No Concern at All	1- No Concern at All	1- No Concern at All	1- No Concern at All	3- Neutral	3- Neutral	1- No Concern at All	1- No Concern at All	1- No Concern at All	3- Neutral	1- No Concern at All	3- Neutral	1- No Concern at All	1- No Concern at All	1- No Concern at All	3- Neutral	3- Neutral	1- No Concern at All	1- No Concern at All	1- No Concern at All	1- No Concern at All	1- No Concern at All	1- No Concern at All	1- No Concern at All	1- No Concern at All	1- No Concern at All	3- Neutral	3- Neutral	No	Georgia Department of Natural Resources,Coastal Conservation Association (CCA) of Georgia,International Game and Fish Association (IGFA),Fishing Magazines/Newsletters,Radio,Television,Internet,Other Social Media (You Tube, Flickr, Instagram, etc.),Word of Mouth		3- Neutral	3- Neutral	3- Neutral	3- Neutral	3- Neutral	3- Neutral	3- Neutral	4- Trust MuchVery	3- Neutral
100	1236	TRUE	email	EN	Yes	5- Extremely Concerned	3- Neutral	3- Neutral	5- Extremely Concerned	5- Extremely Concerned	5- Extremely Concerned	5- Extremely Concerned	5- Extremely Concerned	2- Not Very Concerned	5- Extremely Concerned	2- Not Very Concerned	5- Extremely Concerned	4- Somewhat Concerned	5- Extremely Concerned	3- Neutral	5- Extremely Concerned	3- Neutral	3- Neutral	5- Extremely Concerned	5- Extremely Concerned	5- Extremely Concerned	5- Extremely Concerned	5- Extremely Concerned	3- Neutral	5- Extremely Concerned	3- Neutral	5- Extremely Concerned	3- Neutral	5- Extremely Concerned	3- Neutral	5- Strongly Support	5- Strongly Support	Yes	Gray’s Reef National Marine Sanctuary Web site,Georgia Department of Natural Resources,Coastal Conservation Association (CCA) of Georgia,Fishing Magazines/Newsletters,Internet,Gray’s Reef National Marine Sanctuary Facebook Page		5- Completely Trust	5- Completely Trust	5- Completely Trust	5- Completely Trust	1- No Trust at All	1- No Trust at All	1- No Trust at All	4- Trust Very Much
100	807	TRUE	email	EN	No	4- Somewhat Concerned	3- Neutral	3- Neutral	4- Somewhat Concerned	5- Extremely Concerned	4- Somewhat Concerned	3- Neutral	3- Neutral	4- Somewhat Concerned	3- Neutral	5- Extremely Concerned	3- Neutral	4- Somewhat Concerned	5- Extremely Concerned	2- Not Very Concerned	3- Neutral	3- Neutral	3- Neutral	4- Somewhat Concerned	5- Extremely Concerned	4- Somewhat Concerned	3- Neutral	3- Neutral	4- Somewhat Concerned	3- Neutral	5- Extremely Concerned	4- Somewhat Concerned	4- Somewhat Concerned	5- Extremely Concerned	2- Not Very Concerned	4- Somewhat Support	4- Somewhat Support	Yes	Georgia Department of Natural Resources,Fishing Magazines/Newsletters,Radio,Television,Internet,Word of Mouth,Others (please specify, include people like a marina manager, other anglers or divers, local community leader, family member, friend, etc.)		3- Neutral	3- Neutral	3- Neutral	3- Neutral	4- Trust MuchVery	4- Trust MuchVery	4- Trust MuchVery		3- Neutral
100	543	TRUE	email	EN	No	3- Neutral	5- Extremely Concerned	4- Somewhat Concerned	3- Neutral	4- Somewhat Concerned	3- Neutral	3- Neutral	4- Somewhat Concerned	4- Somewhat Concerned	4- Somewhat Concerned	3- Neutral	3- Neutral	4- Somewhat Concerned	5- Extremely Concerned	3- Neutral	3- Neutral	3- Neutral	3- Neutral	3- Neutral	3- Neutral	3- Neutral	3- Neutral	3- Neutral	3- Neutral	3- Neutral	3- Neutral	3- Neutral	3- Neutral	3- Neutral	3- Neutral	5- Strongly Support	5- Strongly Support	Yes	Television,Internet
100	5158	TRUE	email	EN	Yes	2- Not Very Concerned	4- Somewhat Concerned	3- Neutral	2- Not Very Concerned	4- Somewhat Concerned	4- Somewhat Concerned	4- Somewhat Concerned	5- Extremely Concerned	2- Not Very Concerned	2- Not Very Concerned	2- Not Very Concerned	1- No Concern at All	5- Extremely Concerned	5- Extremely Concerned	4- Somewhat Concerned	2- Not Very Concerned	4- Somewhat Concerned	4- Somewhat Concerned	3- Neutral	4- Somewhat Concerned	4- Somewhat Concerned	2- Not Very Concerned	4- Somewhat Concerned	2- Not Very Concerned	2- Not Very Concerned	4- Somewhat Concerned	2- Not Very Concerned	5- Extremely Concerned	4- Somewhat Concerned	4- Somewhat Concerned		2- Somewhat Against	No	Gray’s Reef National Marine Sanctuary Advisory Council,Gray’s Reef National Marine Sanctuary Web site,NOAA’s National Marine Fisheries Service,South Atlantic Fishery Management Council,Georgia Department of Natural Resources,International Game and Fish Association (IGFA),Newspapers,Internet,Others (please specify, include people like a marina manager, other anglers or divers, local community lead…	Other Anglers	4- Trust Very Much	4- Trust Very Much	4- Trust Very Much	4- Trust Very Much	4- Trust Very Much	4- Trust Very Much	4- Trust Very Much	2- Very Little Trust
100	1051	TRUE	email	EN	Yes	5- Extremely Concerned	1- No Concern at All	1- No Concern at All	1- No Concern at All	5- Extremely Concerned	5- Extremely Concerned	1- No Concern at All	1- No Concern at All	1- No Concern at All	1- No Concern at All	1- No Concern at All	1- No Concern at All	1- No Concern at All	1- No Concern at All	1- No Concern at All	1- No Concern at All	1- No Concern at All	1- No Concern at All	1- No Concern at All	1- No Concern at All	1- No Concern at All	1- No Concern at All	1- No Concern at All	1- No Concern at All	1- No Concern at All	1- No Concern at All	1- No Concern at All	1- No Concern at All	1- No Concern at All	1- No Concern at All	1- No Support at All	5- Strongly Support	No	Southern Kingfish Association (SKA)		3- Neutral	3- Neutral	3- Neutral	3- Neutral	3- Neutral	3- Neutral	1- No Trust at All	3- Neutral	3- Neutral
100	852	TRUE	email	EN	No	5- Extremely Concerned	5- Extremely Concerned	5- Extremely Concerned	5- Extremely Concerned	5- Extremely Concerned	5- Extremely Concerned	5- Extremely Concerned	5- Extremely Concerned	5- Extremely Concerned	5- Extremely Concerned	5- Extremely Concerned	5- Extremely Concerned	5- Extremely Concerned	5- Extremely Concerned	5- Extremely Concerned	5- Extremely Concerned	5- Extremely Concerned	5- Extremely Concerned	5- Extremely Concerned	5- Extremely Concerned	5- Extremely Concerned	5- Extremely Concerned	5- Extremely Concerned	5- Extremely Concerned	5- Extremely Concerned	5- Extremely Concerned	5- Extremely Concerned	5- Extremely Concerned	5- Extremely Concerned	5- Extremely Concerned		5- Strongly Support	Yes	Georgia Department of Natural Resources,Newspapers,Radio,Television,Internet,Word of Mouth									5- Completely Trust
100	641	TRUE	email	EN	No	4- Somewhat Concerned	4- Somewhat Concerned	4- Somewhat Concerned	4- Somewhat Concerned	5- Extremely Concerned	4- Somewhat Concerned	4- Somewhat Concerned	4- Somewhat Concerned	5- Extremely Concerned	5- Extremely Concerned	5- Extremely Concerned	4- Somewhat Concerned	5- Extremely Concerned	5- Extremely Concerned	5- Extremely Concerned	5- Extremely Concerned	5- Extremely Concerned	4- Somewhat Concerned	5- Extremely Concerned	5- Extremely Concerned	5- Extremely Concerned	5- Extremely Concerned	5- Extremely Concerned	4- Somewhat Concerned	4- Somewhat Concerned	4- Somewhat Concerned	4- Somewhat Concerned	4- Somewhat Concerned	5- Extremely Concerned	5- Extremely Concerned	5- Strongly Support	5- Strongly Support	Yes	Gray’s Reef National Marine Sanctuary Web site,NOAA’s National Marine Fisheries Service,Georgia Department of Natural Resources,International Game and Fish Association (IGFA),Newspapers,Radio,Internet,Gray’s Reef National Marine Sanctuary Facebook Page,Word of Mouth		5- Completely Trust	5- Completely Trust	5- Completely Trust	5- Completely Trust	5- Completely Trust	4- Trust MuchVery	4- Trust MuchVery	5- Completely Trust	4- Trust MuchVery
100	2237	TRUE	email	EN	No	5- Extremely Concerned	5- Extremely Concerned	5- Extremely Concerned	5- Extremely Concerned	5- Extremely Concerned	5- Extremely Concerned	5- Extremely Concerned	5- Extremely Concerned	5- Extremely Concerned	5- Extremely Concerned	5- Extremely Concerned	5- Extremely Concerned	5- Extremely Concerned	5- Extremely Concerned	5- Extremely Concerned	5- Extremely Concerned	5- Extremely Concerned	5- Extremely Concerned	5- Extremely Concerned	5- Extremely Concerned	5- Extremely Concerned	5- Extremely Concerned	5- Extremely Concerned	5- Extremely Concerned	5- Extremely Concerned	5- Extremely Concerned	5- Extremely Concerned	5- Extremely Concerned	5- Extremely Concerned	5- Extremely Concerned	5- Strongly Support	5- Strongly Support	Yes	Fishing Magazines/Newsletters,Newspapers,Internet,Gray’s Reef National Marine Sanctuary Twitter Feed		4- Trust MuchVery	4- Trust MuchVery	4- Trust MuchVery	4- Trust MuchVery	4- Trust MuchVery	4- Trust MuchVery	4- Trust MuchVery	4- Trust MuchVery	4- Trust MuchVery
100	409	TRUE	email	EN	No		5- Extremely Concerned	5- Extremely Concerned	4- Somewhat Concerned	4- Somewhat Concerned	4- Somewhat Concerned	4- Somewhat Concerned	4- Somewhat Concerned	5- Extremely Concerned	5- Extremely Concerned	3- Neutral	4- Somewhat Concerned	5- Extremely Concerned	5- Extremely Concerned	3- Neutral	4- Somewhat Concerned	4- Somewhat Concerned	4- Somewhat Concerned	4- Somewhat Concerned	4- Somewhat Concerned	4- Somewhat Concerned	4- Somewhat Concerned	4- Somewhat Concerned	4- Somewhat Concerned	4- Somewhat Concerned	4- Somewhat Concerned	4- Somewhat Concerned	4- Somewhat Concerned	4- Somewhat Concerned	4- Somewhat Concerned	5- Strongly Support	5- Strongly Support	Yes	NOAA’s National Marine Fisheries Service,Georgia Department of Natural Resources,Fishing Magazines/Newsletters,Newspapers,Radio,Television,Internet,Word of Mouth
100	554	TRUE	email	EN	No	4- Somewhat Concerned	4- Somewhat Concerned	4- Somewhat Concerned	4- Somewhat Concerned	5- Extremely Concerned	5- Extremely Concerned	4- Somewhat Concerned	5- Extremely Concerned	4- Somewhat Concerned	3- Neutral	4- Somewhat Concerned	3- Neutral	5- Extremely Concerned	5- Extremely Concerned	4- Somewhat Concerned	4- Somewhat Concerned	5- Extremely Concerned	4- Somewhat Concerned	4- Somewhat Concerned	4- Somewhat Concerned	4- Somewhat Concerned	4- Somewhat Concerned	4- Somewhat Concerned	3- Neutral	3- Neutral	4- Somewhat Concerned	3- Neutral	4- Somewhat Concerned	4- Somewhat Concerned	5- Extremely Concerned	4- Somewhat Support	5- Strongly Support	Yes	Georgia Department of Natural Resources,Radio,Internet,Other Social Media (You Tube, Flickr, Instagram, etc.),Word of Mouth		3- Neutral	3- Neutral	3- Neutral	3- Neutral	3- Neutral			5- Completely Trust
100	595	TRUE	email	EN	No	1- No Concern at All	1- No Concern at All	1- No Concern at All	4- Somewhat Concerned	3- Neutral	4- Somewhat Concerned	2- Not Very Concerned	2- Not Very Concerned	2- Not Very Concerned	1- No Concern at All	2- Not Very Concerned	2- Not Very Concerned	4- Somewhat Concerned	4- Somewhat Concerned	1- No Concern at All	1- No Concern at All	1- No Concern at All	1- No Concern at All	4- Somewhat Concerned	4- Somewhat Concerned	4- Somewhat Concerned	2- Not Very Concerned	2- Not Very Concerned	3- Neutral	1- No Concern at All	4- Somewhat Concerned	3- Neutral	4- Somewhat Concerned	4- Somewhat Concerned	1- No Concern at All	3- Neutral	3- Neutral	No	Gray’s Reef National Marine Sanctuary Advisory Council,International Game and Fish Association (IGFA),Southern Kingfish Association (SKA)		3- Neutral	3- Neutral	3- Neutral	3- Neutral	3- Neutral	3- Neutral	3- Neutral	3- Neutral	3- Neutral
100	1235	TRUE	email	EN	No	4- Somewhat Concerned	4- Somewhat Concerned	4- Somewhat Concerned	4- Somewhat Concerned	4- Somewhat Concerned	4- Somewhat Concerned	4- Somewhat Concerned	4- Somewhat Concerned	4- Somewhat Concerned	4- Somewhat Concerned	4- Somewhat Concerned	4- Somewhat Concerned	4- Somewhat Concerned	4- Somewhat Concerned	4- Somewhat Concerned	4- Somewhat Concerned	4- Somewhat Concerned	4- Somewhat Concerned	4- Somewhat Concerned	4- Somewhat Concerned	4- Somewhat Concerned	4- Somewhat Concerned	4- Somewhat Concerned	4- Somewhat Concerned	4- Somewhat Concerned	4- Somewhat Concerned	4- Somewhat Concerned	4- Somewhat Concerned	4- Somewhat Concerned	4- Somewhat Concerned	4- Somewhat Support	5- Strongly Support	No	NOAA’s National Marine Fisheries Service,Georgia Department of Natural Resources,International Game and Fish Association (IGFA),Fishing Magazines/Newsletters,Newspapers,Internet,Other Social Media (You Tube, Flickr, Instagram, etc.),Word of Mouth		4- Trust MuchVery	4- Trust MuchVery	3- Neutral	4- Trust MuchVery	4- Trust MuchVery	4- Trust MuchVery	4- Trust MuchVery	5- Completely Trust	4- Trust MuchVery
100	883	TRUE	email	EN	No	5- Extremely Concerned	5- Extremely Concerned	5- Extremely Concerned	5- Extremely Concerned	5- Extremely Concerned	5- Extremely Concerned	5- Extremely Concerned	4- Somewhat Concerned	4- Somewhat Concerned	5- Extremely Concerned	5- Extremely Concerned	5- Extremely Concerned	5- Extremely Concerned	5- Extremely Concerned	4- Somewhat Concerned	5- Extremely Concerned	5- Extremely Concerned	4- Somewhat Concerned	3- Neutral	5- Extremely Concerned	5- Extremely Concerned	5- Extremely Concerned	3- Neutral	3- Neutral	5- Extremely Concerned	5- Extremely Concerned	5- Extremely Concerned	3- Neutral	5- Extremely Concerned	4- Somewhat Concerned	5- Strongly Support	5- Strongly Support	Yes	NOAA’s National Marine Fisheries Service,South Atlantic Fishery Management Council,Georgia Department of Natural Resources,Newspapers,Internet						4- Trust MuchVery		4- Trust MuchVery	4- Trust MuchVery
100	902	TRUE	email	EN	No	4- Somewhat Concerned	5- Extremely Concerned	4- Somewhat Concerned	5- Extremely Concerned	4- Somewhat Concerned	5- Extremely Concerned	4- Somewhat Concerned	4- Somewhat Concerned	4- Somewhat Concerned	4- Somewhat Concerned	3- Neutral	4- Somewhat Concerned	5- Extremely Concerned	5- Extremely Concerned	4- Somewhat Concerned	4- Somewhat Concerned	5- Extremely Concerned	4- Somewhat Concerned	5- Extremely Concerned	5- Extremely Concerned	5- Extremely Concerned	4- Somewhat Concerned	4- Somewhat Concerned	4- Somewhat Concerned	5- Extremely Concerned	5- Extremely Concerned	5- Extremely Concerned	5- Extremely Concerned	5- Extremely Concerned	5- Extremely Concerned	3- Neutral	3- Neutral	No	Georgia Department of Natural Resources,Fishing Magazines/Newsletters,Television,Internet,Other Social Media (You Tube, Flickr, Instagram, etc.),Word of Mouth		3- Neutral	3- Neutral	3- Neutral	3- Neutral	3- Neutral	3- Neutral	3- Neutral	3- Neutral	3- Neutral
100	1224	TRUE	email	EN	Yes	2- Not Very Concerned	1- No Concern at All	2- Not Very Concerned	1- No Concern at All	4- Somewhat Concerned	3- Neutral	2- Not Very Concerned	3- Neutral	1- No Concern at All	1- No Concern at All	4- Somewhat Concerned	2- Not Very Concerned	4- Somewhat Concerned	3- Neutral	1- No Concern at All	1- No Concern at All	1- No Concern at All	1- No Concern at All	1- No Concern at All	4- Somewhat Concerned	3- Neutral	1- No Concern at All	5- Extremely Concerned	1- No Concern at All	4- Somewhat Concerned	4- Somewhat Concerned	5- Extremely Concerned	3- Neutral	2- Not Very Concerned	1- No Concern at All	3- Neutral	2- Somewhat Against	Yes	Gray’s Reef National Marine Sanctuary Staff,Gray’s Reef National Marine Sanctuary Web site,Gray’s Reef National Marine Sanctuary Foundation,Georgia Department of Natural Resources,Coastal Conservation Association (CCA) of Georgia,Southern Kingfish Association (SKA),Fishing Magazines/Newsletters,SCUBA diving magazines/Newsletters,Gray’s Reef National Marine Sanctuary Facebook Page		4- Trust Very Much	4- Trust Very Much	4- Trust Very Much	4- Trust Very Much	4- Trust Very Much	4- Trust Very Much	4- Trust Very Much
100	983	TRUE	email	EN	No	4- Somewhat Concerned	5- Extremely Concerned	5- Extremely Concerned	4- Somewhat Concerned	5- Extremely Concerned	5- Extremely Concerned	4- Somewhat Concerned	5- Extremely Concerned	4- Somewhat Concerned	4- Somewhat Concerned	4- Somewhat Concerned	4- Somewhat Concerned	5- Extremely Concerned	5- Extremely Concerned	4- Somewhat Concerned	4- Somewhat Concerned	4- Somewhat Concerned	4- Somewhat Concerned	4- Somewhat Concerned	4- Somewhat Concerned	4- Somewhat Concerned	4- Somewhat Concerned	4- Somewhat Concerned	4- Somewhat Concerned	4- Somewhat Concerned	4- Somewhat Concerned	4- Somewhat Concerned	4- Somewhat Concerned	4- Somewhat Concerned	4- Somewhat Concerned	5- Strongly Support	5- Strongly Support	Yes	Georgia Department of Natural Resources,Coastal Conservation Association (CCA) of Georgia,Recreational Fishing Alliance (RFA),American Sportfishing Association (ASA),International Game and Fish Association (IGFA),Fishing Magazines/Newsletters,Television,Internet,Other Social Media (You Tube, Flickr, Instagram, etc.),Word of Mouth									5- Completely Trust
100	1124	TRUE	email	EN	No	4- Somewhat Concerned	4- Somewhat Concerned	4- Somewhat Concerned	3- Neutral	4- Somewhat Concerned	4- Somewhat Concerned	3- Neutral	4- Somewhat Concerned	4- Somewhat Concerned	3- Neutral	5- Extremely Concerned	5- Extremely Concerned	4- Somewhat Concerned	5- Extremely Concerned	4- Somewhat Concerned	3- Neutral	3- Neutral	3- Neutral	4- Somewhat Concerned	3- Neutral	4- Somewhat Concerned	4- Somewhat Concerned	4- Somewhat Concerned	4- Somewhat Concerned	3- Neutral	5- Extremely Concerned	4- Somewhat Concerned	3- Neutral	5- Extremely Concerned	4- Somewhat Concerned	4- Somewhat Support	4- Somewhat Support	No	Georgia Department of Natural Resources,Internet									5- Completely Trust
100	439	TRUE	email	EN	No	5- Extremely Concerned	5- Extremely Concerned	5- Extremely Concerned	5- Extremely Concerned	5- Extremely Concerned	5- Extremely Concerned	5- Extremely Concerned	5- Extremely Concerned	5- Extremely Concerned	5- Extremely Concerned	5- Extremely Concerned	5- Extremely Concerned	5- Extremely Concerned	5- Extremely Concerned	5- Extremely Concerned	5- Extremely Concerned	5- Extremely Concerned	5- Extremely Concerned	5- Extremely Concerned	5- Extremely Concerned	5- Extremely Concerned	5- Extremely Concerned	5- Extremely Concerned	5- Extremely Concerned	5- Extremely Concerned	5- Extremely Concerned	5- Extremely Concerned	5- Extremely Concerned	5- Extremely Concerned	5- Extremely Concerned	5- Strongly Support	5- Strongly Support	No	Gray’s Reef National Marine Sanctuary Advisory Council,Gray’s Reef National Marine Sanctuary Staff,Gray’s Reef National Marine Sanctuary Web site,NOAA’s National Marine Fisheries Service,Atlantic States Marine Fisheries Commission,South Atlantic Fishery Management Council,Georgia Department of Natural Resources,Television		4- Trust MuchVery	4- Trust MuchVery	4- Trust MuchVery	4- Trust MuchVery	4- Trust MuchVery	4- Trust MuchVery	4- Trust MuchVery	4- Trust MuchVery	4- Trust MuchVery
100	491	TRUE	email	EN	No	4- Somewhat Concerned	2- Not Very Concerned	2- Not Very Concerned	4- Somewhat Concerned	4- Somewhat Concerned	4- Somewhat Concerned	4- Somewhat Concerned	4- Somewhat Concerned	4- Somewhat Concerned	4- Somewhat Concerned	2- Not Very Concerned	4- Somewhat Concerned	4- Somewhat Concerned	4- Somewhat Concerned	4- Somewhat Concerned	5- Extremely Concerned	2- Not Very Concerned	2- Not Very Concerned	5- Extremely Concerned	5- Extremely Concerned	5- Extremely Concerned	5- Extremely Concerned	5- Extremely Concerned	5- Extremely Concerned	5- Extremely Concerned	2- Not Very Concerned	5- Extremely Concerned	5- Extremely Concerned	5- Extremely Concerned	5- Extremely Concerned	4- Somewhat Support	5- Strongly Support	Yes	Gray’s Reef National Marine Sanctuary Web site,NOAA’s National Marine Fisheries Service,Georgia Department of Natural Resources,Coastal Conservation Association (CCA) of Georgia,Recreational Fishing Alliance (RFA),American Sportfishing Association (ASA),International Game and Fish Association (IGFA),Fishing Magazines/Newsletters,Internet,Gray’s Reef National Marine Sanctuary Twitter Feed,Other So…		4- Trust MuchVery	4- Trust MuchVery	4- Trust MuchVery	4- Trust MuchVery	4- Trust MuchVery	4- Trust MuchVery	4- Trust MuchVery	4- Trust MuchVery	4- Trust MuchVery
100	1692	TRUE	email	EN	No	3- Neutral	3- Neutral	3- Neutral	4- Somewhat Concerned	4- Somewhat Concerned	4- Somewhat Concerned	3- Neutral	3- Neutral	3- Neutral	3- Neutral	3- Neutral	3- Neutral	4- Somewhat Concerned	4- Somewhat Concerned	3- Neutral	3- Neutral	3- Neutral	3- Neutral	4- Somewhat Concerned	4- Somewhat Concerned	4- Somewhat Concerned	3- Neutral	3- Neutral	3- Neutral	3- Neutral	3- Neutral	3- Neutral	3- Neutral	4- Somewhat Concerned	3- Neutral	4- Somewhat Support	4- Somewhat Support	Yes	Georgia Department of Natural Resources,Television,Internet									4- Trust MuchVery
100	906	TRUE	email	EN	No	3- Neutral	3- Neutral	2- Not Very Concerned	4- Somewhat Concerned	4- Somewhat Concerned	3- Neutral	3- Neutral	4- Somewhat Concerned	3- Neutral	3- Neutral	3- Neutral	3- Neutral	4- Somewhat Concerned	4- Somewhat Concerned	3- Neutral	3- Neutral	3- Neutral	3- Neutral	4- Somewhat Concerned	4- Somewhat Concerned	4- Somewhat Concerned	3- Neutral	4- Somewhat Concerned	3- Neutral	3- Neutral	3- Neutral	3- Neutral	4- Somewhat Concerned	4- Somewhat Concerned	3- Neutral	4- Somewhat Support	4- Somewhat Support	Yes	Fishing Magazines/Newsletters,Newspapers,Radio,Television,Internet,Word of Mouth		3- Neutral	3- Neutral	3- Neutral	3- Neutral	3- Neutral	3- Neutral	3- Neutral	3- Neutral	3- Neutral
100	751	TRUE	email	EN	No	5- Extremely Concerned	4- Somewhat Concerned	4- Somewhat Concerned	5- Extremely Concerned	4- Somewhat Concerned	5- Extremely Concerned	4- Somewhat Concerned	4- Somewhat Concerned	4- Somewhat Concerned	4- Somewhat Concerned	4- Somewhat Concerned	4- Somewhat Concerned	5- Extremely Concerned	5- Extremely Concerned	2- Not Very Concerned	4- Somewhat Concerned	4- Somewhat Concerned	3- Neutral	5- Extremely Concerned	5- Extremely Concerned	5- Extremely Concerned	3- Neutral	4- Somewhat Concerned	3- Neutral	4- Somewhat Concerned	3- Neutral	5- Extremely Concerned	5- Extremely Concerned	5- Extremely Concerned	2- Not Very Concerned	5- Strongly Support	5- Strongly Support	Yes	Georgia Department of Natural Resources,International Game and Fish Association (IGFA),Fishing Magazines/Newsletters		4- Trust MuchVery	4- Trust MuchVery	4- Trust MuchVery	5- Completely Trust	4- Trust MuchVery	4- Trust MuchVery	5- Completely Trust	5- Completely Trust	4- Trust MuchVery
100	521	TRUE	email	EN	No	4- Somewhat Concerned	5- Extremely Concerned	4- Somewhat Concerned	4- Somewhat Concerned	4- Somewhat Concerned	4- Somewhat Concerned	3- Neutral	4- Somewhat Concerned	4- Somewhat Concerned	5- Extremely Concerned	4- Somewhat Concerned	4- Somewhat Concerned	4- Somewhat Concerned	5- Extremely Concerned	5- Extremely Concerned	3- Neutral	4- Somewhat Concerned	4- Somewhat Concerned	2- Not Very Concerned	3- Neutral	2- Not Very Concerned	3- Neutral	3- Neutral	3- Neutral	3- Neutral	3- Neutral	3- Neutral	3- Neutral	3- Neutral	3- Neutral	5- Strongly Support	5- Strongly Support	Yes	NOAA’s National Marine Fisheries Service,Georgia Department of Natural Resources,Fishing Magazines/Newsletters,Newspapers,Radio,Word of Mouth		4- Trust MuchVery	4- Trust MuchVery	4- Trust MuchVery	4- Trust MuchVery	4- Trust MuchVery	3- Neutral	3- Neutral	4- Trust MuchVery	3- Neutral
100	1420	TRUE	email	EN	No	2- Not Very Concerned	2- Not Very Concerned	2- Not Very Concerned	1- No Concern at All	1- No Concern at All	1- No Concern at All	4- Somewhat Concerned	4- Somewhat Concerned	1- No Concern at All	5- Extremely Concerned	5- Extremely Concerned	5- Extremely Concerned	5- Extremely Concerned	5- Extremely Concerned	4- Somewhat Concerned	1- No Concern at All	1- No Concern at All	1- No Concern at All	1- No Concern at All	1- No Concern at All	1- No Concern at All	1- No Concern at All	1- No Concern at All	1- No Concern at All	1- No Concern at All	1- No Concern at All	1- No Concern at All	1- No Concern at All	1- No Concern at All	1- No Concern at All	4- Somewhat Support	2- Somewhat Against	No	Internet		3- Neutral	3- Neutral	3- Neutral	3- Neutral	3- Neutral	3- Neutral	3- Neutral	3- Neutral	3- Neutral
100	1275	TRUE	email	EN	No	3- Neutral	3- Neutral	4- Somewhat Concerned	4- Somewhat Concerned	3- Neutral	3- Neutral	2- Not Very Concerned	3- Neutral	3- Neutral	4- Somewhat Concerned	3- Neutral	4- Somewhat Concerned	5- Extremely Concerned	5- Extremely Concerned	4- Somewhat Concerned	1- No Concern at All	1- No Concern at All	1- No Concern at All	3- Neutral	3- Neutral	3- Neutral	3- Neutral	3- Neutral	3- Neutral	3- Neutral	3- Neutral	3- Neutral	3- Neutral	3- Neutral	3- Neutral	5- Strongly Support	4- Somewhat Support	Yes	Georgia Department of Natural Resources,Coastal Conservation Association (CCA) of Georgia,Fishing Magazines/Newsletters									4- Trust MuchVery
100	35350	TRUE	email	EN	No	5- Extremely Concerned	3- Neutral	3- Neutral	4- Somewhat Concerned	4- Somewhat Concerned	4- Somewhat Concerned	4- Somewhat Concerned	4- Somewhat Concerned	4- Somewhat Concerned	3- Neutral	3- Neutral	4- Somewhat Concerned	4- Somewhat Concerned	5- Extremely Concerned	4- Somewhat Concerned	4- Somewhat Concerned	3- Neutral	4- Somewhat Concerned	4- Somewhat Concerned	4- Somewhat Concerned	5- Extremely Concerned	4- Somewhat Concerned	4- Somewhat Concerned	4- Somewhat Concerned	4- Somewhat Concerned	4- Somewhat Concerned	4- Somewhat Concerned	4- Somewhat Concerned	5- Extremely Concerned	4- Somewhat Concerned	3- Neutral	3- Neutral	Yes	Georgia Department of Natural Resources,National Coalition for Marine Conservation,Fishing Magazines/Newsletters,Television,Internet		3- Neutral	4- Trust MuchVery	4- Trust MuchVery	4- Trust MuchVery	4- Trust MuchVery	4- Trust MuchVery
100	989	TRUE	email	EN	No	1- No Concern at All	1- No Concern at All	1- No Concern at All	1- No Concern at All	1- No Concern at All	1- No Concern at All	1- No Concern at All	1- No Concern at All	1- No Concern at All	1- No Concern at All	1- No Concern at All	1- No Concern at All	1- No Concern at All	1- No Concern at All	1- No Concern at All	1- No Concern at All	1- No Concern at All	1- No Concern at All	1- No Concern at All	1- No Concern at All	1- No Concern at All	1- No Concern at All	1- No Concern at All	1- No Concern at All	1- No Concern at All	1- No Concern at All	1- No Concern at All	1- No Concern at All	1- No Concern at All	1- No Concern at All	1- No Support at All	1- No Support at All	No	Others (please specify, include people like a marina manager, other anglers or divers, local community leader, family member, friend, etc.)		1- No Trust at All	1- No Trust at All	1- No Trust at All	1- No Trust at All	1- No Trust at All	1- No Trust at All	1- No Trust at All	1- No Trust at All	1- No Trust at All
100	1222	TRUE	email	EN	Yes	1- No Concern at All	4- Somewhat Concerned	4- Somewhat Concerned	4- Somewhat Concerned	4- Somewhat Concerned	4- Somewhat Concerned	5- Extremely Concerned	5- Extremely Concerned	4- Somewhat Concerned	5- Extremely Concerned	5- Extremely Concerned	5- Extremely Concerned	5- Extremely Concerned	5- Extremely Concerned	5- Extremely Concerned	4- Somewhat Concerned	4- Somewhat Concerned	4- Somewhat Concerned	5- Extremely Concerned	4- Somewhat Concerned	5- Extremely Concerned	5- Extremely Concerned	5- Extremely Concerned	4- Somewhat Concerned	5- Extremely Concerned	5- Extremely Concerned	5- Extremely Concerned	5- Extremely Concerned	5- Extremely Concerned	5- Extremely Concerned	5- Strongly Support	5- Strongly Support	Yes	Newspapers,Radio,Television,Internet,Word of Mouth		5- Completely Trust	5- Completely Trust	5- Completely Trust	5- Completely Trust	3- Neutral	3- Neutral	3- Neutral	3- Neutral	5- Completely Trust
100	2647	TRUE	email	EN	Yes	4- Somewhat Concerned	3- Neutral	3- Neutral	5- Extremely Concerned	5- Extremely Concerned	5- Extremely Concerned	4- Somewhat Concerned	5- Extremely Concerned	3- Neutral	4- Somewhat Concerned	4- Somewhat Concerned	5- Extremely Concerned	5- Extremely Concerned	5- Extremely Concerned	4- Somewhat Concerned	4- Somewhat Concerned	3- Neutral	3- Neutral	5- Extremely Concerned	5- Extremely Concerned	5- Extremely Concerned	4- Somewhat Concerned	5- Extremely Concerned	3- Neutral	4- Somewhat Concerned	3- Neutral	3- Neutral	5- Extremely Concerned	5- Extremely Concerned	5- Extremely Concerned	2- Somewhat Against	5- Strongly Support	Yes	Gray’s Reef National Marine Sanctuary Web site,NOAA’s National Marine Fisheries Service,Georgia Department of Natural Resources,Fishing Magazines/Newsletters				5- Completely Trust		5- Completely Trust			5- Completely Trust
100	705	TRUE	email	EN	No	4- Somewhat Concerned	4- Somewhat Concerned	4- Somewhat Concerned	5- Extremely Concerned	4- Somewhat Concerned	4- Somewhat Concerned	4- Somewhat Concerned	4- Somewhat Concerned	3- Neutral	4- Somewhat Concerned	4- Somewhat Concerned	4- Somewhat Concerned	4- Somewhat Concerned	5- Extremely Concerned	3- Neutral	4- Somewhat Concerned	4- Somewhat Concerned	4- Somewhat Concerned	5- Extremely Concerned	4- Somewhat Concerned	4- Somewhat Concerned	4- Somewhat Concerned	4- Somewhat Concerned	3- Neutral	4- Somewhat Concerned	4- Somewhat Concerned	4- Somewhat Concerned	4- Somewhat Concerned	4- Somewhat Concerned	3- Neutral	4- Somewhat Support	4- Somewhat Support	No	NOAA’s National Marine Fisheries Service,Georgia Department of Natural Resources,Fishing Magazines/Newsletters,Internet,Other Social Media (You Tube, Flickr, Instagram, etc.)		3- Neutral	3- Neutral	3- Neutral	3- Neutral	4- Trust MuchVery	3- Neutral	3- Neutral	4- Trust MuchVery	3- Neutral
100	609	TRUE	email	EN	No	2- Not Very Concerned	1- No Concern at All	1- No Concern at All	4- Somewhat Concerned	3- Neutral	3- Neutral	3- Neutral	3- Neutral	3- Neutral	2- Not Very Concerned	2- Not Very Concerned	2- Not Very Concerned	2- Not Very Concerned	2- Not Very Concerned	2- Not Very Concerned	3- Neutral	3- Neutral	3- Neutral	3- Neutral	3- Neutral	3- Neutral	3- Neutral	3- Neutral	3- Neutral	3- Neutral	3- Neutral	3- Neutral	3- Neutral	3- Neutral	3- Neutral	4- Somewhat Support	4- Somewhat Support	No	Georgia Department of Natural Resources
100	2446	TRUE	email	EN	No	4- Somewhat Concerned	4- Somewhat Concerned	4- Somewhat Concerned	5- Extremely Concerned	4- Somewhat Concerned	5- Extremely Concerned	3- Neutral	4- Somewhat Concerned	5- Extremely Concerned	4- Somewhat Concerned	3- Neutral	4- Somewhat Concerned	4- Somewhat Concerned	5- Extremely Concerned	3- Neutral	4- Somewhat Concerned	4- Somewhat Concerned	4- Somewhat Concerned	5- Extremely Concerned	4- Somewhat Concerned	5- Extremely Concerned	3- Neutral	4- Somewhat Concerned	4- Somewhat Concerned	4- Somewhat Concerned	3- Neutral	4- Somewhat Concerned	4- Somewhat Concerned	5- Extremely Concerned	3- Neutral	5- Strongly Support	5- Strongly Support	Yes	Georgia Department of Natural Resources,Fishing Magazines/Newsletters,Newspapers,Television,Internet,Word of Mouth		4- Trust MuchVery	3- Neutral	3- Neutral	3- Neutral	3- Neutral	3- Neutral	3- Neutral	4- Trust MuchVery	3- Neutral
100	907	TRUE	email	EN	No	3- Neutral	5- Extremely Concerned	5- Extremely Concerned	3- Neutral	5- Extremely Concerned	4- Somewhat Concerned	3- Neutral	3- Neutral	3- Neutral	3- Neutral	4- Somewhat Concerned	4- Somewhat Concerned	4- Somewhat Concerned	5- Extremely Concerned	4- Somewhat Concerned	3- Neutral	5- Extremely Concerned	5- Extremely Concerned	3- Neutral	4- Somewhat Concerned	4- Somewhat Concerned	4- Somewhat Concerned	4- Somewhat Concerned	3- Neutral	4- Somewhat Concerned	3- Neutral	4- Somewhat Concerned	3- Neutral	4- Somewhat Concerned	3- Neutral	5- Strongly Support	5- Strongly Support	No	Newspapers,Radio,Television,Internet,Word of Mouth
100	529	TRUE	email	EN	No	3- Neutral	4- Somewhat Concerned	3- Neutral	4- Somewhat Concerned	4- Somewhat Concerned	4- Somewhat Concerned	4- Somewhat Concerned	2- Not Very Concerned	3- Neutral	3- Neutral	3- Neutral	3- Neutral	4- Somewhat Concerned	4- Somewhat Concerned	4- Somewhat Concerned	3- Neutral	3- Neutral	3- Neutral	3- Neutral	3- Neutral	3- Neutral	3- Neutral	3- Neutral	3- Neutral	3- Neutral	3- Neutral	3- Neutral	3- Neutral	3- Neutral	3- Neutral	5- Strongly Support	4- Somewhat Support	Yes	Georgia Department of Natural Resources,Internet		3- Neutral	3- Neutral	3- Neutral	3- Neutral	3- Neutral	3- Neutral	3- Neutral	5- Completely Trust	3- Neutral
100	766	TRUE	email	EN	No	5- Extremely Concerned	5- Extremely Concerned	5- Extremely Concerned	5- Extremely Concerned	5- Extremely Concerned	5- Extremely Concerned	5- Extremely Concerned	5- Extremely Concerned	5- Extremely Concerned	5- Extremely Concerned	5- Extremely Concerned	5- Extremely Concerned	5- Extremely Concerned	5- Extremely Concerned	5- Extremely Concerned	5- Extremely Concerned	5- Extremely Concerned	5- Extremely Concerned	5- Extremely Concerned	5- Extremely Concerned	5- Extremely Concerned	5- Extremely Concerned	5- Extremely Concerned	5- Extremely Concerned	5- Extremely Concerned	5- Extremely Concerned	5- Extremely Concerned	5- Extremely Concerned	5- Extremely Concerned	5- Extremely Concerned	5- Strongly Support	5- Strongly Support	Yes	Gray’s Reef National Marine Sanctuary Staff,Gray’s Reef National Marine Sanctuary Web site,NOAA’s National Marine Fisheries Service,Atlantic States Marine Fisheries Commission,South Atlantic Fishery Management Council,Georgia Department of Natural Resources,Georgia Sea Grant,Coastal Conservation Association (CCA) of Georgia,Recreational Fishing Alliance (RFA),American Sportfishing Association (AS…		5- Completely Trust	5- Completely Trust	5- Completely Trust	5- Completely Trust	5- Completely Trust	5- Completely Trust	5- Completely Trust	5- Completely Trust	5- Completely Trust
100	486	TRUE	email	EN	No	1- No Concern at All	1- No Concern at All	1- No Concern at All	4- Somewhat Concerned	4- Somewhat Concerned	4- Somewhat Concerned	4- Somewhat Concerned	2- Not Very Concerned	2- Not Very Concerned	2- Not Very Concerned	1- No Concern at All	1- No Concern at All	2- Not Very Concerned	4- Somewhat Concerned	3- Neutral	1- No Concern at All	1- No Concern at All	1- No Concern at All	4- Somewhat Concerned	4- Somewhat Concerned	4- Somewhat Concerned	2- Not Very Concerned	2- Not Very Concerned	2- Not Very Concerned	2- Not Very Concerned	2- Not Very Concerned	2- Not Very Concerned	2- Not Very Concerned	2- Not Very Concerned	2- Not Very Concerned	4- Somewhat Support	1- No Support at All	No	Georgia Department of Natural Resources,Radio,Television,Internet,Word of Mouth
100	985	TRUE	email	EN	No	3- Neutral	1- No Concern at All	1- No Concern at All	5- Extremely Concerned	5- Extremely Concerned	5- Extremely Concerned	5- Extremely Concerned	5- Extremely Concerned	5- Extremely Concerned	5- Extremely Concerned	5- Extremely Concerned	5- Extremely Concerned	5- Extremely Concerned	5- Extremely Concerned	4- Somewhat Concerned	1- No Concern at All	1- No Concern at All	1- No Concern at All	1- No Concern at All	1- No Concern at All	1- No Concern at All	1- No Concern at All	1- No Concern at All	1- No Concern at All	1- No Concern at All	1- No Concern at All	1- No Concern at All	1- No Concern at All	1- No Concern at All	1- No Concern at All	5- Strongly Support	5- Strongly Support	Yes	Georgia Department of Natural Resources,International Game and Fish Association (IGFA),Fishing Magazines/Newsletters,Radio,Television,Internet,Other Social Media (You Tube, Flickr, Instagram, etc.)		3- Neutral	3- Neutral	3- Neutral	3- Neutral	4- Trust MuchVery	5- Completely Trust	5- Completely Trust	5- Completely Trust	3- Neutral
100	390	TRUE	email	EN	No	4- Somewhat Concerned	1- No Concern at All	1- No Concern at All	5- Extremely Concerned	4- Somewhat Concerned	4- Somewhat Concerned	3- Neutral	3- Neutral	2- Not Very Concerned	1- No Concern at All	1- No Concern at All	1- No Concern at All	5- Extremely Concerned	2- Not Very Concerned	1- No Concern at All	1- No Concern at All	1- No Concern at All	1- No Concern at All	4- Somewhat Concerned	3- Neutral	3- Neutral	1- No Concern at All	1- No Concern at All	3- Neutral	1- No Concern at All	1- No Concern at All	1- No Concern at All	4- Somewhat Concerned	1- No Concern at All	1- No Concern at All	4- Somewhat Support	4- Somewhat Support	No	Gray’s Reef National Marine Sanctuary Foundation,Georgia Department of Natural Resources,Television,Internet		5- Completely Trust	3- Neutral	3- Neutral	4- Trust MuchVery	4- Trust MuchVery	4- Trust MuchVery	4- Trust MuchVery	5- Completely Trust	3- Neutral
100	716	TRUE	email	EN	No	5- Extremely Concerned	5- Extremely Concerned	5- Extremely Concerned	5- Extremely Concerned	5- Extremely Concerned	5- Extremely Concerned	4- Somewhat Concerned	4- Somewhat Concerned	5- Extremely Concerned	5- Extremely Concerned	3- Neutral	5- Extremely Concerned	5- Extremely Concerned	5- Extremely Concerned	4- Somewhat Concerned	5- Extremely Concerned	5- Extremely Concerned	5- Extremely Concerned	5- Extremely Concerned	5- Extremely Concerned	5- Extremely Concerned	4- Somewhat Concerned	5- Extremely Concerned	5- Extremely Concerned	5- Extremely Concerned	3- Neutral	5- Extremely Concerned	5- Extremely Concerned	5- Extremely Concerned	4- Somewhat Concerned	5- Strongly Support	5- Strongly Support	Yes	NOAA’s National Marine Fisheries Service,Georgia Department of Natural Resources,Recreational Fishing Alliance (RFA),Fishing Magazines/Newsletters,Newspapers,Radio,Television,Internet,Word of Mouth		3- Neutral		3- Neutral	3- Neutral	3- Neutral	3- Neutral	3- Neutral	4- Trust MuchVery	3- Neutral
100	719	TRUE	email	EN	No	3- Neutral	4- Somewhat Concerned	4- Somewhat Concerned	5- Extremely Concerned	4- Somewhat Concerned	4- Somewhat Concerned	3- Neutral	3- Neutral	2- Not Very Concerned	4- Somewhat Concerned	4- Somewhat Concerned	3- Neutral	5- Extremely Concerned	5- Extremely Concerned	3- Neutral	3- Neutral	3- Neutral	3- Neutral	3- Neutral	3- Neutral	3- Neutral	3- Neutral	3- Neutral	3- Neutral	3- Neutral	3- Neutral	3- Neutral	3- Neutral	3- Neutral	3- Neutral	4- Somewhat Support	3- Neutral	Yes	Georgia Department of Natural Resources,Radio,Television,Internet,Word of Mouth									4- Trust MuchVery
100	670	TRUE	email	EN	No	4- Somewhat Concerned	4- Somewhat Concerned	4- Somewhat Concerned	5- Extremely Concerned	4- Somewhat Concerned	4- Somewhat Concerned	4- Somewhat Concerned	5- Extremely Concerned	5- Extremely Concerned	5- Extremely Concerned	4- Somewhat Concerned	4- Somewhat Concerned	4- Somewhat Concerned	5- Extremely Concerned	4- Somewhat Concerned	3- Neutral	3- Neutral	3- Neutral	4- Somewhat Concerned	4- Somewhat Concerned	4- Somewhat Concerned	3- Neutral	3- Neutral	3- Neutral	4- Somewhat Concerned	3- Neutral	3- Neutral	3- Neutral	4- Somewhat Concerned	4- Somewhat Concerned	4- Somewhat Support	4- Somewhat Support	Yes	NOAA’s National Marine Fisheries Service,South Atlantic Fishery Management Council,Georgia Department of Natural Resources,Coastal Conservation Association (CCA) of Georgia,Fishing Magazines/Newsletters,Internet,Word of Mouth		3- Neutral	3- Neutral	3- Neutral	3- Neutral	3- Neutral	3- Neutral	3- Neutral	3- Neutral	3- Neutral
100	674	TRUE	email	EN	No	4- Somewhat Concerned	1- No Concern at All	2- Not Very Concerned	4- Somewhat Concerned	4- Somewhat Concerned	4- Somewhat Concerned	1- No Concern at All	4- Somewhat Concerned	3- Neutral	1- No Concern at All	1- No Concern at All	1- No Concern at All	2- Not Very Concerned	4- Somewhat Concerned	1- No Concern at All	3- Neutral	3- Neutral	3- Neutral	3- Neutral	3- Neutral	3- Neutral	3- Neutral	3- Neutral	3- Neutral	3- Neutral	3- Neutral	3- Neutral	3- Neutral	3- Neutral	3- Neutral	4- Somewhat Support	3- Neutral	Yes	NOAA’s National Marine Fisheries Service,South Atlantic Fishery Management Council,Fishing Magazines/Newsletters,Internet		3- Neutral	3- Neutral	3- Neutral	3- Neutral	3- Neutral	3- Neutral	3- Neutral	3- Neutral	3- Neutral
100	739	TRUE	email	EN	No	4- Somewhat Concerned	3- Neutral	4- Somewhat Concerned	4- Somewhat Concerned	4- Somewhat Concerned	4- Somewhat Concerned	4- Somewhat Concerned	3- Neutral	4- Somewhat Concerned	3- Neutral	3- Neutral	3- Neutral	5- Extremely Concerned	5- Extremely Concerned	4- Somewhat Concerned	4- Somewhat Concerned	4- Somewhat Concerned	4- Somewhat Concerned	4- Somewhat Concerned	4- Somewhat Concerned	5- Extremely Concerned	5- Extremely Concerned	5- Extremely Concerned	5- Extremely Concerned	4- Somewhat Concerned	4- Somewhat Concerned	4- Somewhat Concerned	5- Extremely Concerned	5- Extremely Concerned	5- Extremely Concerned	4- Somewhat Support	5- Strongly Support	No	NOAA’s National Marine Fisheries Service,Georgia Department of Natural Resources,Coastal Conservation Association (CCA) of Georgia,Fishing Magazines/Newsletters,Newspapers,Radio,Television,Word of Mouth		4- Trust MuchVery	4- Trust MuchVery	4- Trust MuchVery		4- Trust MuchVery			4- Trust MuchVery
100	577	TRUE	email	EN	No	4- Somewhat Concerned	1- No Concern at All	1- No Concern at All	4- Somewhat Concerned	4- Somewhat Concerned	4- Somewhat Concerned	4- Somewhat Concerned	4- Somewhat Concerned	1- No Concern at All	2- Not Very Concerned	1- No Concern at All	1- No Concern at All	4- Somewhat Concerned	4- Somewhat Concerned	2- Not Very Concerned	1- No Concern at All	1- No Concern at All	1- No Concern at All	4- Somewhat Concerned	4- Somewhat Concerned	4- Somewhat Concerned	4- Somewhat Concerned	4- Somewhat Concerned	1- No Concern at All	2- Not Very Concerned	1- No Concern at All	2- Not Very Concerned	4- Somewhat Concerned	4- Somewhat Concerned	1- No Concern at All	4- Somewhat Support	4- Somewhat Support	No	American Sportfishing Association (ASA)		2- Very Little Trust	2- Very Little Trust	2- Very Little Trust	2- Very Little Trust	2- Very Little Trust	4- Trust MuchVery	4- Trust MuchVery	4- Trust MuchVery	2- Very Little Trust
100	1121	TRUE	email	EN	No	2- Not Very Concerned	3- Neutral	2- Not Very Concerned	5- Extremely Concerned	5- Extremely Concerned	4- Somewhat Concerned	1- No Concern at All	4- Somewhat Concerned	4- Somewhat Concerned	4- Somewhat Concerned	4- Somewhat Concerned	4- Somewhat Concerned	4- Somewhat Concerned	4- Somewhat Concerned	2- Not Very Concerned	4- Somewhat Concerned	4- Somewhat Concerned	2- Not Very Concerned	5- Extremely Concerned	4- Somewhat Concerned	4- Somewhat Concerned	4- Somewhat Concerned	4- Somewhat Concerned	4- Somewhat Concerned	5- Extremely Concerned	4- Somewhat Concerned	4- Somewhat Concerned	5- Extremely Concerned	5- Extremely Concerned	2- Not Very Concerned	1- No Support at All	1- No Support at All	Yes	Georgia Department of Natural Resources,Television,Internet,Word of Mouth		4- Trust MuchVery	5- Completely Trust	5- Completely Trust	5- Completely Trust	5- Completely Trust	5- Completely Trust	5- Completely Trust	5- Completely Trust	5- Completely Trust
100	593	TRUE	email	EN	No	4- Somewhat Concerned	4- Somewhat Concerned	4- Somewhat Concerned	4- Somewhat Concerned	4- Somewhat Concerned	4- Somewhat Concerned	4- Somewhat Concerned	4- Somewhat Concerned	5- Extremely Concerned	4- Somewhat Concerned	4- Somewhat Concerned	4- Somewhat Concerned	5- Extremely Concerned	5- Extremely Concerned	5- Extremely Concerned	4- Somewhat Concerned	4- Somewhat Concerned	4- Somewhat Concerned	4- Somewhat Concerned	4- Somewhat Concerned	4- Somewhat Concerned	5- Extremely Concerned	4- Somewhat Concerned	4- Somewhat Concerned	4- Somewhat Concerned	4- Somewhat Concerned	4- Somewhat Concerned	5- Extremely Concerned	5- Extremely Concerned	5- Extremely Concerned	4- Somewhat Support	4- Somewhat Support	Yes	Gray’s Reef National Marine Sanctuary Web site,Georgia Department of Natural Resources,Newspapers,Radio,Television,Internet,Word of Mouth		4- Trust MuchVery	4- Trust MuchVery	4- Trust MuchVery	4- Trust MuchVery	4- Trust MuchVery	4- Trust MuchVery	4- Trust MuchVery	4- Trust MuchVery	4- Trust MuchVery
100	1182	TRUE	email	EN	No	5- Extremely Concerned	5- Extremely Concerned	5- Extremely Concerned	5- Extremely Concerned	5- Extremely Concerned	5- Extremely Concerned	5- Extremely Concerned	5- Extremely Concerned	5- Extremely Concerned	5- Extremely Concerned	5- Extremely Concerned	5- Extremely Concerned	5- Extremely Concerned	5- Extremely Concerned	4- Somewhat Concerned	5- Extremely Concerned	5- Extremely Concerned	5- Extremely Concerned	5- Extremely Concerned	5- Extremely Concerned	5- Extremely Concerned	5- Extremely Concerned	5- Extremely Concerned	5- Extremely Concerned	5- Extremely Concerned	5- Extremely Concerned	5- Extremely Concerned	5- Extremely Concerned	5- Extremely Concerned	5- Extremely Concerned	5- Strongly Support	5- Strongly Support	Yes	Georgia Department of Natural Resources,Fishing Magazines/Newsletters,Radio,Television,Internet,Other Social Media (You Tube, Flickr, Instagram, etc.)							4- Trust MuchVery		5- Completely Trust
100	771	TRUE	email	EN	No	5- Extremely Concerned	2- Not Very Concerned	3- Neutral	3- Neutral	4- Somewhat Concerned	5- Extremely Concerned	4- Somewhat Concerned	4- Somewhat Concerned	5- Extremely Concerned	3- Neutral	3- Neutral	3- Neutral	5- Extremely Concerned	5- Extremely Concerned	2- Not Very Concerned	3- Neutral	2- Not Very Concerned	4- Somewhat Concerned	4- Somewhat Concerned	4- Somewhat Concerned	4- Somewhat Concerned	4- Somewhat Concerned	3- Neutral	3- Neutral	3- Neutral	3- Neutral	3- Neutral	5- Extremely Concerned	5- Extremely Concerned	2- Not Very Concerned	4- Somewhat Support	5- Strongly Support	Yes	Gray’s Reef National Marine Sanctuary Advisory Council,Gray’s Reef National Marine Sanctuary Staff,Gray’s Reef National Marine Sanctuary Web site,Gray’s Reef National Marine Sanctuary Foundation,NOAA’s National Marine Fisheries Service,South Atlantic Fishery Management Council,Georgia Department of Natural Resources,Coastal Conservation Association (CCA) of Georgia,International Game and Fish Ass…		3- Neutral	4- Trust MuchVery	4- Trust MuchVery	4- Trust MuchVery	3- Neutral	3- Neutral	2- Very Little Trust	3- Neutral
100	1051	TRUE	email	EN	No	4- Somewhat Concerned	4- Somewhat Concerned	3- Neutral	5- Extremely Concerned	4- Somewhat Concerned	4- Somewhat Concerned	4- Somewhat Concerned	5- Extremely Concerned	4- Somewhat Concerned	5- Extremely Concerned	4- Somewhat Concerned	5- Extremely Concerned	5- Extremely Concerned	5- Extremely Concerned	3- Neutral	4- Somewhat Concerned	4- Somewhat Concerned	4- Somewhat Concerned	5- Extremely Concerned	5- Extremely Concerned	5- Extremely Concerned	4- Somewhat Concerned	5- Extremely Concerned	4- Somewhat Concerned	5- Extremely Concerned	5- Extremely Concerned	5- Extremely Concerned	5- Extremely Concerned	5- Extremely Concerned	3- Neutral	5- Strongly Support	5- Strongly Support		Georgia Department of Natural Resources,International Game and Fish Association (IGFA),Fishing Magazines/Newsletters,Television,Internet									3- Neutral
100	1378	TRUE	email	EN	No	1- No Concern at All	1- No Concern at All	1- No Concern at All	4- Somewhat Concerned	3- Neutral	3- Neutral	3- Neutral	3- Neutral	3- Neutral	1- No Concern at All	5- Extremely Concerned	5- Extremely Concerned	5- Extremely Concerned	5- Extremely Concerned	3- Neutral	1- No Concern at All	1- No Concern at All	1- No Concern at All	5- Extremely Concerned	3- Neutral	3- Neutral	3- Neutral	3- Neutral	5- Extremely Concerned	3- Neutral	5- Extremely Concerned	5- Extremely Concerned	5- Extremely Concerned	5- Extremely Concerned	3- Neutral	5- Strongly Support	5- Strongly Support	Yes	Georgia Department of Natural Resources,Word of Mouth		3- Neutral	3- Neutral	3- Neutral	3- Neutral	3- Neutral	3- Neutral	3- Neutral	5- Completely Trust	3- Neutral
100	803	TRUE	email	EN	No	5- Extremely Concerned	5- Extremely Concerned	5- Extremely Concerned	5- Extremely Concerned	5- Extremely Concerned	5- Extremely Concerned	5- Extremely Concerned	5- Extremely Concerned	5- Extremely Concerned	5- Extremely Concerned	5- Extremely Concerned	5- Extremely Concerned	5- Extremely Concerned	5- Extremely Concerned	5- Extremely Concerned	5- Extremely Concerned	5- Extremely Concerned	5- Extremely Concerned	5- Extremely Concerned	5- Extremely Concerned	5- Extremely Concerned	5- Extremely Concerned	5- Extremely Concerned	5- Extremely Concerned	5- Extremely Concerned	5- Extremely Concerned	5- Extremely Concerned	5- Extremely Concerned	5- Extremely Concerned	5- Extremely Concerned	5- Strongly Support	5- Strongly Support	Yes	NOAA’s National Marine Fisheries Service,South Atlantic Fishery Management Council,Georgia Department of Natural Resources,Coastal Conservation Association (CCA) of Georgia,Recreational Fishing Alliance (RFA),International Game and Fish Association (IGFA),Fishing Magazines/Newsletters,Newspapers,Television,Internet,Other Social Media (You Tube, Flickr, Instagram, etc.),Others (please specify, inc…	other boaters and the manager of Hogan's Marina in savannah	5- Completely Trust	5- Completely Trust	5- Completely Trust	5- Completely Trust	5- Completely Trust	5- Completely Trust	5- Completely Trust	4- Trust MuchVery	5- Completely Trust
100	1395	TRUE	email	EN	Yes	1- No Concern at All	1- No Concern at All	2- Not Very Concerned	1- No Concern at All	3- Neutral	2- Not Very Concerned	2- Not Very Concerned	4- Somewhat Concerned	3- Neutral	2- Not Very Concerned	4- Somewhat Concerned	4- Somewhat Concerned	1- No Concern at All	2- Not Very Concerned	1- No Concern at All	2- Not Very Concerned	1- No Concern at All	1- No Concern at All	2- Not Very Concerned	3- Neutral	1- No Concern at All	1- No Concern at All	3- Neutral	1- No Concern at All	3- Neutral	5- Extremely Concerned	4- Somewhat Concerned	1- No Concern at All	1- No Concern at All	1- No Concern at All	1- No Support at All	3- Neutral	No	Georgia Department of Natural Resources,American Sportfishing Association (ASA),International Game and Fish Association (IGFA),Southern Kingfish Association (SKA),Fishing Magazines/Newsletters,SCUBA diving magazines/Newsletters,Internet,Word of Mouth,Others (please specify, include people like a marina manager, other anglers or divers, local community leader, family member, friend, etc.)		1- No Trust at All	1- No Trust at All	1- No Trust at All	1- No Trust at All	1- No Trust at All	1- No Trust at All	1- No Trust at All	3- Neutral	1- No Trust at All
100	740	TRUE	email	EN	No	4- Somewhat Concerned	4- Somewhat Concerned	4- Somewhat Concerned	4- Somewhat Concerned	4- Somewhat Concerned	4- Somewhat Concerned	4- Somewhat Concerned	4- Somewhat Concerned	4- Somewhat Concerned	3- Neutral	2- Not Very Concerned	2- Not Very Concerned	4- Somewhat Concerned	5- Extremely Concerned	3- Neutral	3- Neutral	3- Neutral	3- Neutral	3- Neutral	3- Neutral	3- Neutral	3- Neutral	3- Neutral	3- Neutral	3- Neutral	3- Neutral	3- Neutral	3- Neutral	3- Neutral	3- Neutral	5- Strongly Support	5- Strongly Support	Yes	Internet,Other Social Media (You Tube, Flickr, Instagram, etc.),Word of Mouth		3- Neutral	3- Neutral	3- Neutral	3- Neutral	3- Neutral	3- Neutral	3- Neutral	3- Neutral	3- Neutral
100	718	TRUE	email	EN	No	3- Neutral	3- Neutral	3- Neutral	3- Neutral	3- Neutral	3- Neutral	3- Neutral	3- Neutral	2- Not Very Concerned	4- Somewhat Concerned	3- Neutral	3- Neutral	3- Neutral	4- Somewhat Concerned	4- Somewhat Concerned	3- Neutral	2- Not Very Concerned	2- Not Very Concerned	3- Neutral	3- Neutral	3- Neutral	4- Somewhat Concerned	2- Not Very Concerned	2- Not Very Concerned	2- Not Very Concerned	3- Neutral	3- Neutral	2- Not Very Concerned	4- Somewhat Concerned	3- Neutral	4- Somewhat Support	4- Somewhat Support	No	Georgia Department of Natural Resources,Fishing Magazines/Newsletters,Newspapers,Internet		3- Neutral	3- Neutral	3- Neutral	3- Neutral	3- Neutral	3- Neutral	3- Neutral	4- Trust MuchVery	3- Neutral
100	81739	TRUE	email	EN	No	4- Somewhat Concerned	4- Somewhat Concerned	4- Somewhat Concerned	4- Somewhat Concerned	4- Somewhat Concerned	5- Extremely Concerned	3- Neutral	3- Neutral	3- Neutral	3- Neutral	3- Neutral	3- Neutral	4- Somewhat Concerned	4- Somewhat Concerned	4- Somewhat Concerned	3- Neutral	3- Neutral	3- Neutral	4- Somewhat Concerned	4- Somewhat Concerned	3- Neutral	3- Neutral	3- Neutral	3- Neutral	3- Neutral	3- Neutral	3- Neutral	3- Neutral	3- Neutral	4- Somewhat Concerned	4- Somewhat Support	3- Neutral	No	NOAA’s National Marine Fisheries Service,Georgia Department of Natural Resources,Radio		3- Neutral	3- Neutral	3- Neutral	3- Neutral	3- Neutral	3- Neutral	3- Neutral	3- Neutral	3- Neutral
100	764	TRUE	email	EN	No	3- Neutral	1- No Concern at All	2- Not Very Concerned	4- Somewhat Concerned	4- Somewhat Concerned	4- Somewhat Concerned	3- Neutral	3- Neutral	4- Somewhat Concerned	4- Somewhat Concerned	3- Neutral	3- Neutral	4- Somewhat Concerned	5- Extremely Concerned	3- Neutral	3- Neutral	1- No Concern at All	2- Not Very Concerned	4- Somewhat Concerned	4- Somewhat Concerned	4- Somewhat Concerned	3- Neutral	3- Neutral	3- Neutral	2- Not Very Concerned	1- No Concern at All	4- Somewhat Concerned	4- Somewhat Concerned	5- Extremely Concerned	3- Neutral	4- Somewhat Support	4- Somewhat Support	No	Georgia Department of Natural Resources,Radio,Television,Internet,Word of Mouth		3- Neutral	3- Neutral	3- Neutral	3- Neutral	3- Neutral	3- Neutral	3- Neutral	5- Completely Trust	3- Neutral
100	1766	TRUE	email	EN	Yes	4- Somewhat Concerned	4- Somewhat Concerned	4- Somewhat Concerned	4- Somewhat Concerned	4- Somewhat Concerned	5- Extremely Concerned	3- Neutral	3- Neutral	3- Neutral	2- Not Very Concerned	2- Not Very Concerned	2- Not Very Concerned	2- Not Very Concerned	5- Extremely Concerned	2- Not Very Concerned	2- Not Very Concerned	2- Not Very Concerned	2- Not Very Concerned	4- Somewhat Concerned	4- Somewhat Concerned	4- Somewhat Concerned	4- Somewhat Concerned	4- Somewhat Concerned	2- Not Very Concerned	2- Not Very Concerned	2- Not Very Concerned	2- Not Very Concerned	2- Not Very Concerned	5- Extremely Concerned	4- Somewhat Concerned	4- Somewhat Support	5- Strongly Support	Yes	Gray’s Reef National Marine Sanctuary Advisory Council,Gray’s Reef National Marine Sanctuary Staff,Gray’s Reef National Marine Sanctuary Web site,NOAA’s National Marine Fisheries Service,Atlantic States Marine Fisheries Commission,South Atlantic Fishery Management Council,Georgia Department of Natural Resources,Georgia Sea Grant,Coastal Conservation Association (CCA) of Georgia,International Game…		4- Trust Very Much	4- Trust Very Much	4- Trust Very Much	4- Trust Very Much	4- Trust Very Much	3- Neutral	1- No Trust at All	4- Trust Very Much	4- Trust Very Much
100	850	TRUE	email	EN	No	4- Somewhat Concerned	1- No Concern at All	2- Not Very Concerned	5- Extremely Concerned	5- Extremely Concerned	4- Somewhat Concerned	4- Somewhat Concerned	4- Somewhat Concerned	5- Extremely Concerned	2- Not Very Concerned	2- Not Very Concerned	4- Somewhat Concerned	5- Extremely Concerned	4- Somewhat Concerned	5- Extremely Concerned	4- Somewhat Concerned	2- Not Very Concerned	1- No Concern at All	4- Somewhat Concerned	5- Extremely Concerned	5- Extremely Concerned	5- Extremely Concerned	4- Somewhat Concerned	1- No Concern at All	4- Somewhat Concerned	4- Somewhat Concerned	4- Somewhat Concerned	4- Somewhat Concerned	4- Somewhat Concerned	4- Somewhat Concerned	5- Strongly Support	5- Strongly Support	Yes	Georgia Department of Natural Resources,Southern Kingfish Association (SKA),Fishing Magazines/Newsletters,Newspapers,Television,Internet,Other Social Media (You Tube, Flickr, Instagram, etc.)		3- Neutral	3- Neutral	3- Neutral	3- Neutral	3- Neutral	3- Neutral	3- Neutral	4- Trust MuchVery	3- Neutral
100	1134	TRUE	email	EN	No	5- Extremely Concerned	5- Extremely Concerned	4- Somewhat Concerned	5- Extremely Concerned	5- Extremely Concerned	5- Extremely Concerned	4- Somewhat Concerned	4- Somewhat Concerned	5- Extremely Concerned	3- Neutral	2- Not Very Concerned	4- Somewhat Concerned	5- Extremely Concerned	5- Extremely Concerned	4- Somewhat Concerned	5- Extremely Concerned	4- Somewhat Concerned	4- Somewhat Concerned	5- Extremely Concerned	5- Extremely Concerned	5- Extremely Concerned	4- Somewhat Concerned	4- Somewhat Concerned	5- Extremely Concerned	3- Neutral	2- Not Very Concerned	3- Neutral	5- Extremely Concerned	5- Extremely Concerned	4- Somewhat Concerned	5- Strongly Support	5- Strongly Support	Yes	Georgia Department of Natural Resources,International Game and Fish Association (IGFA),Fishing Magazines/Newsletters,Television,Internet,Word of Mouth		4- Trust MuchVery	4- Trust MuchVery	4- Trust MuchVery	4- Trust MuchVery	4- Trust MuchVery	4- Trust MuchVery	4- Trust MuchVery	4- Trust MuchVery
100	2242	TRUE	email	EN	Yes	5- Extremely Concerned	4- Somewhat Concerned	4- Somewhat Concerned	5- Extremely Concerned	5- Extremely Concerned	5- Extremely Concerned	4- Somewhat Concerned	4- Somewhat Concerned	4- Somewhat Concerned	4- Somewhat Concerned	4- Somewhat Concerned	4- Somewhat Concerned	5- Extremely Concerned	5- Extremely Concerned	4- Somewhat Concerned	4- Somewhat Concerned	4- Somewhat Concerned	4- Somewhat Concerned	5- Extremely Concerned	5- Extremely Concerned	5- Extremely Concerned	4- Somewhat Concerned	4- Somewhat Concerned	4- Somewhat Concerned	4- Somewhat Concerned	4- Somewhat Concerned	5- Extremely Concerned	5- Extremely Concerned	5- Extremely Concerned	4- Somewhat Concerned	5- Strongly Support	5- Strongly Support		Gray’s Reef National Marine Sanctuary Advisory Council,Gray’s Reef National Marine Sanctuary Staff,Gray’s Reef National Marine Sanctuary Web site,Gray’s Reef National Marine Sanctuary Foundation,NOAA’s National Marine Fisheries Service,Atlantic States Marine Fisheries Commission,South Atlantic Fishery Management Council,Georgia Department of Natural Resources,Georgia Sea Grant,Coastal Conservatio…		4- Trust Very Much	5- Completely Trust	4- Trust Very Much	4- Trust Very Much	4- Trust Very Much	3- Neutral	4- Trust Very Much	4- Trust Very Much	4- Trust Very Much
100	3621	TRUE	email	EN	Yes	3- Neutral	1- No Concern at All	1- No Concern at All	3- Neutral	3- Neutral	3- Neutral	3- Neutral	3- Neutral	3- Neutral	3- Neutral	3- Neutral	3- Neutral	2- Not Very Concerned	3- Neutral	1- No Concern at All	2- Not Very Concerned	1- No Concern at All	1- No Concern at All	2- Not Very Concerned	2- Not Very Concerned	2- Not Very Concerned	2- Not Very Concerned	2- Not Very Concerned	2- Not Very Concerned	2- Not Very Concerned	2- Not Very Concerned	2- Not Very Concerned	1- No Concern at All	2- Not Very Concerned	1- No Concern at All	4- Somewhat Support	4- Somewhat Support	No	Gray’s Reef National Marine Sanctuary Web site,Gray’s Reef National Marine Sanctuary Foundation,NOAA’s National Marine Fisheries Service,South Atlantic Fishery Management Council,Georgia Department of Natural Resources,American Sportfishing Association (ASA),International Game and Fish Association (IGFA),Fishing Magazines/Newsletters,SCUBA diving magazines/Newsletters,Radio,Television,Internet,Gr…		3- Neutral	4- Trust Very Much	4- Trust Very Much	3- Neutral	4- Trust Very Much	4- Trust Very Much	4- Trust Very Much	3- Neutral	3- Neutral
100	896	TRUE	email	EN	Yes	3- Neutral	2- Not Very Concerned	2- Not Very Concerned	4- Somewhat Concerned	4- Somewhat Concerned	4- Somewhat Concerned	3- Neutral		4- Somewhat Concerned	4- Somewhat Concerned	3- Neutral	3- Neutral	4- Somewhat Concerned	4- Somewhat Concerned	4- Somewhat Concerned	4- Somewhat Concerned	3- Neutral	3- Neutral	4- Somewhat Concerned	4- Somewhat Concerned	4- Somewhat Concerned	3- Neutral	3- Neutral	4- Somewhat Concerned	3- Neutral	3- Neutral	3- Neutral	4- Somewhat Concerned	4- Somewhat Concerned	4- Somewhat Concerned	5- Strongly Support	5- Strongly Support	Yes	Gray’s Reef National Marine Sanctuary Advisory Council,Gray’s Reef National Marine Sanctuary Foundation,NOAA’s National Marine Fisheries Service,Atlantic States Marine Fisheries Commission,South Atlantic Fishery Management Council,Georgia Department of Natural Resources,Georgia Sea Grant,Coastal Conservation Association (CCA) of Georgia,Recreational Fishing Alliance (RFA),American Sportfishing As…		5- Completely Trust	5- Completely Trust	5- Completely Trust	5- Completely Trust	5- Completely Trust	5- Completely Trust	5- Completely Trust	5- Completely Trust	5- Completely Trust
100	684	TRUE	email	EN	No	5- Extremely Concerned	3- Neutral	3- Neutral	5- Extremely Concerned	5- Extremely Concerned	5- Extremely Concerned	3- Neutral	5- Extremely Concerned	4- Somewhat Concerned	4- Somewhat Concerned	2- Not Very Concerned	3- Neutral	5- Extremely Concerned	5- Extremely Concerned	3- Neutral	5- Extremely Concerned	3- Neutral	3- Neutral	5- Extremely Concerned	5- Extremely Concerned	5- Extremely Concerned	5- Extremely Concerned	5- Extremely Concerned	1- No Concern at All	5- Extremely Concerned	5- Extremely Concerned	5- Extremely Concerned	5- Extremely Concerned	5- Extremely Concerned	4- Somewhat Concerned	5- Strongly Support	5- Strongly Support	Yes	Georgia Department of Natural Resources,Coastal Conservation Association (CCA) of Georgia,Recreational Fishing Alliance (RFA),American Sportfishing Association (ASA),International Game and Fish Association (IGFA),Fishing Magazines/Newsletters,Newspapers,Television,Internet,Other Social Media (You Tube, Flickr, Instagram, etc.),Word of Mouth									4- Trust MuchVery
100	396	TRUE	email	EN	No	5- Extremely Concerned	5- Extremely Concerned	5- Extremely Concerned	5- Extremely Concerned	5- Extremely Concerned	5- Extremely Concerned	4- Somewhat Concerned	5- Extremely Concerned	3- Neutral	5- Extremely Concerned	3- Neutral	3- Neutral	5- Extremely Concerned	5- Extremely Concerned	3- Neutral	5- Extremely Concerned	5- Extremely Concerned	5- Extremely Concerned	5- Extremely Concerned	5- Extremely Concerned	5- Extremely Concerned	5- Extremely Concerned	5- Extremely Concerned	5- Extremely Concerned	5- Extremely Concerned	5- Extremely Concerned	5- Extremely Concerned	5- Extremely Concerned	5- Extremely Concerned	5- Extremely Concerned	5- Strongly Support	5- Strongly Support	Yes	Georgia Department of Natural Resources,Internet
100	471	TRUE	email	EN	No	3- Neutral	4- Somewhat Concerned	4- Somewhat Concerned	5- Extremely Concerned	4- Somewhat Concerned	5- Extremely Concerned	4- Somewhat Concerned	2- Not Very Concerned	2- Not Very Concerned	4- Somewhat Concerned	4- Somewhat Concerned	3- Neutral	5- Extremely Concerned	5- Extremely Concerned	2- Not Very Concerned	4- Somewhat Concerned	3- Neutral	4- Somewhat Concerned	5- Extremely Concerned	4- Somewhat Concerned	4- Somewhat Concerned	3- Neutral	5- Extremely Concerned	2- Not Very Concerned	4- Somewhat Concerned	3- Neutral	2- Not Very Concerned	4- Somewhat Concerned	5- Extremely Concerned	2- Not Very Concerned	4- Somewhat Support	5- Strongly Support	Yes	Georgia Department of Natural Resources,Newspapers,Radio,Television,Internet		4- Trust MuchVery	4- Trust MuchVery	4- Trust MuchVery	4- Trust MuchVery	4- Trust MuchVery	4- Trust MuchVery	4- Trust MuchVery	4- Trust MuchVery	3- Neutral
100	11803	TRUE	email	EN	No	4- Somewhat Concerned	3- Neutral	3- Neutral	4- Somewhat Concerned	5- Extremely Concerned	5- Extremely Concerned	3- Neutral	4- Somewhat Concerned	4- Somewhat Concerned	4- Somewhat Concerned	3- Neutral	3- Neutral	4- Somewhat Concerned	4- Somewhat Concerned	3- Neutral	3- Neutral	3- Neutral	3- Neutral	4- Somewhat Concerned	5- Extremely Concerned	5- Extremely Concerned	3- Neutral	4- Somewhat Concerned	4- Somewhat Concerned	4- Somewhat Concerned	4- Somewhat Concerned	3- Neutral	4- Somewhat Concerned	4- Somewhat Concerned	3- Neutral	4- Somewhat Support	5- Strongly Support	No	NOAA’s National Marine Fisheries Service,Georgia Department of Natural Resources,Fishing Magazines/Newsletters,Newspapers,Television,Internet,Word of Mouth		3- Neutral	3- Neutral	3- Neutral	3- Neutral	5- Completely Trust	4- Trust MuchVery	3- Neutral	5- Completely Trust	3- Neutral
100	970	TRUE	email	EN	No	3- Neutral	3- Neutral	3- Neutral	4- Somewhat Concerned	4- Somewhat Concerned	4- Somewhat Concerned	3- Neutral	5- Extremely Concerned	4- Somewhat Concerned	4- Somewhat Concerned	3- Neutral	4- Somewhat Concerned	4- Somewhat Concerned	5- Extremely Concerned	4- Somewhat Concerned	3- Neutral	3- Neutral	3- Neutral	4- Somewhat Concerned	4- Somewhat Concerned	4- Somewhat Concerned	3- Neutral	5- Extremely Concerned		4- Somewhat Concerned	3- Neutral	4- Somewhat Concerned	4- Somewhat Concerned	5- Extremely Concerned	4- Somewhat Concerned	4- Somewhat Support	4- Somewhat Support	No	Georgia Department of Natural Resources,Internet,Word of Mouth									4- Trust MuchVery
100	794	TRUE	email	EN	Yes	2- Not Very Concerned	3- Neutral	3- Neutral	4- Somewhat Concerned	4- Somewhat Concerned	4- Somewhat Concerned	4- Somewhat Concerned	3- Neutral	3- Neutral	3- Neutral	3- Neutral	3- Neutral	4- Somewhat Concerned	5- Extremely Concerned	5- Extremely Concerned	4- Somewhat Concerned	3- Neutral	3- Neutral	4- Somewhat Concerned	4- Somewhat Concerned	4- Somewhat Concerned	3- Neutral	4- Somewhat Concerned	4- Somewhat Concerned	4- Somewhat Concerned	3- Neutral	4- Somewhat Concerned	4- Somewhat Concerned	5- Extremely Concerned	4- Somewhat Concerned	4- Somewhat Support	4- Somewhat Support	Yes	Other Social Media (You Tube, Flickr, Instagram, etc.),Word of Mouth,Others (please specify, include people like a marina manager, other anglers or divers, local community leader, family member, friend, etc.)		3- Neutral	3- Neutral	3- Neutral	3- Neutral	3- Neutral	3- Neutral	3- Neutral	3- Neutral	3- Neutral
[truncated: 189 more columns]
